# Supplementary material for: Microbial iron oxide respiration coupled to sulfide oxidation
Source: Nature. 2025 Aug 27;646(8086):925–33. doi: 10.1038/s41586-025-09467-0 (PMC12545173; doi:10.1038/s41586-025-09467-0)
Supplement: Supplementary file 3 — Supplementary Tables 1–8. [file 41586_2025_9467_MOESM3_ESM.xlsx]

## Sheet: Table S1
Table S1 | The list of sulfur-cycling genes (n=116) analyzed in this study. A subset of genes used to screen the sulfur metabolism across GTDB genomes are highlighted with gray. A justification for the selection or dismissal of these genes as markers for specific sulfur metabolisms is provided.
Category	Gene name	Product Name	Justification for use as marker gene/protein
DMS cycling	dsyB	Methylthiohydroxybutryate methyltransferase	The dsyB encodes the key methyltransferase enzyme of dimethylsulfoniopropionate synthesis pathway, and represents a reliable reporter for bacterial DMSP synthesis (Curson et al. 2017).
DMS cycling	ddhA	Dimethylsulfide dehydrogenase subunit alpha, DdhA	The ddhA encodes a catalytic subunit of dimethyl sulphide dehydrogenase DdhABCD (Curson et al. 2017; McDevitt et al. 2002). However, only one DdhA sequence was detected across over 30000 GTDB genomes, due to our strict criteria in detecting DdhA. The result was not shown in Fig. 1.
DMS cycling	dddX	ATP-dependent DMSP lyase, DddX	The dddX encodes a single-component enzyme that enables cleavage of dimethylsulfoniopropionate (DMSP) into dimethylsulfide (DMS) and acrylate (Li et al. 2021). It was selected as a marker for the DddX-mediated DMSP/DMS cycling pathway.
DMS cycling	dddY	Dimethylsulfonioproprionate lyase DddY	The dddY encodes a single-component enzyme that enables cleavage of DMSP into DMS (Curson et al. 2011), and it was selected as a marker for the DddY-mediated DMSP metabolic pathways.
DMS cycling	dddW	Dimethylsulfonioproprionate lyase DddK	The dddW encodes a single-component enzyme that enables cleavage of DMSP into DMS (Jonathan D. Todd et al. 2011), and it was selected as a marker for the DddW-mediated DMSP/DMS cycling pathway.
DMS cycling	dddD	CoA-transferase/lyase DddD	The dddD encodes a single-subunit enzyme that confers the ability to produce dimethyl sulfide (DMS) from dimethylsulfoniopropionate (DMSP) (J. D. Todd et al. 2007), and it was selected as a marker for the DddD-mediated DMSP/DMS cycling pathway.
DMS cycling	tmm	Trimethylamine (TMA) monooxygenase	The tmm was selected as a marker for sulfur metabolism as it independently catalyses aerobic oxidation of DMS to dimethylsulfoxide (DMSO) (Chen et al. 2011).
DMS cycling	mmtN	methionine methyltransferase, mmtN	The mmtN is a marker for bacterial synthesis of dimethylsulfoniopropionate (DMSP) through the methionine methylation pathway, which is independent of DsyB-mediated pathway (Williams et al. 2019).
DMS cycling	alma1	DMSP lyase, Alma1	The alma1 encodes a DMSP lyase that is restricted to Eukaryotes (i.e., bloom-forming algae) (Alcolombri et al. 2015). It was not included in Fig. 1, which focuses mainly on sulfur metabolism across prokaryotes.
DMS cycling	dmsA	dimethyl sulfoxide reductase DmsA	The dmsA encodes the catalytic subunit of a dimethyl sulfoxide reductase complex DmsABC that reduces DMSO to DMS (Bilous et al. 1988). Due to the catalytic property of DmsA, it was selected as a marker for the DmsABC-mediated DMS/DMSO cycling pathway.
DMS cycling	dddL	dimethylsulfonioproprionate lyase, DddL	The dddL encodes a single-component enzyme that enables cleavage of DMSP into DMS (Curson et al. 2008), and it was thereby selected as a marker for the DddL-mediated DMSP/DMS cycling pathway.
DMS cycling	dddP	dimethylsulfonioproprionate lyase, DddP	The dddP encodes a single-component enzyme that cleaves DMSP into DMS (J. D. Todd et al. 2009). It was thereby selected as a marker for the DddP-mediated DMSP/DMS cycling pathway.
DMS cycling	dddQ	dimethylsulfonioproprionate lyase, DddQ	The dddQ encodes a single-component enzyme that cleaves DMSP into DMS (J. D. Todd et al. 2011; Li et al. 2014), and it was thereby selected as a marker for the DddQ-mediated DMSP/DMS cycling pathway.
DMS cycling	dsoB	Dimethylsulfide oxygenase component DsoB	The dsoB encodes the catalytic component of a dimethyl sulfide (DMS)-oxidizing enzyme, which comprises six subunits designated DsoABCDEF (Horinouchi et al. 1997). It was selected as a marker for the Dso-mediated DMS cycling pathway, as was similarly done in a previous study (Teng et al. 2021).
DMS cycling	mddA	methanethiol S-methyltransferase	The mddA was selected as a marker for MddA-mediated DMS production pathway as it confers the ability of host microorganisms to methylate methanethiol, yielding DMS (Carrión et al. 2015).
DMS cycling	msmA	Methanesulfonate monooxygenase hydroxylase subunit alpha	The msmA gene encodes the catalytic subunit of the methanesulfonate monooxygenase (MsmABCD), enabling the host microbes to utilize methanesulfonate—one of the key metabolites in the dimethylsulfide (DMS) cycle—as carbon and energy source (de Marco et al. 1999). Owing to its catalytic properties, MsmA was selected as a marker for the Msm-mediated DMS cycling pathway.
DMS cycling	mtoX	Methanethiol oxidase	The mtoX was selected as a marker for the methanethiol oxidation pathway, due to its role in conferring the ability of host microbes to metabolize methanethiol (Eyice et al. 2018).
DMS cycling	mtsA	Methylated-thiol--coenzyme M methyltransferase	The mtsA encodes an enzyme that catalyzes the transfer of methyl group from methylated thiols to coenzyme M, representing a key reaction step in methane production from methylated thiols compounds in methanogenic archaea (Tallant, Paul, and Krzycki 2001). Therefore, it was chosen as a marker for the sulfur-dependent methanogenesis pathway.
DMS cycling	sfnG	FMNH(2)-dependent dimethylsulfone monooxygenase	The sfnG encode a flavin-dependent monooxygenase that catalyzes the oxidation of dimethylsulfone (DMSO2), representing a key intermediate during the aerobic DMS oxidation pathway (Wicht 2016). Consequently, it was chosen as a marker for DMS/DMSO2 metabolism.
DMS cycling	ssuD	Alkanesulfonate monooxygenase	The ssuD encodes the catalytic subunit of the alkanesulfonate monooxygenase that converts sulfonates to sulfite and aldehydes (Ploeg et al. 1999). It was chosen as a marker for the aerobic desulfonation metabolism of aliphatic sulfonates.
DMS cycling	dmoA	Dimethyl-sulfide monooxygenase	The dmoA gene encodes the catalytic subunit of DMS monooxygenase (DMO), an enzyme that facilitates oxidation of DMS to methanethiol and formaldehyde (Boden et al. 2011). Due to the catalytic nature of DmoA, it was selected as a marker for DMO-mediated DMS oxidation pathway.
SQ metabolism	yihQ	Sulfoquinovosidase, YihQ	The yihQ encodes sulfoquinovosidase, the gateway enzyme to all currently identified sulfoglycolytic pathways. It was selected as a marker for a list of over 30 genes involved in sulfoquinovose metabolism (Speciale et al. 2016).
SQ metabolism	yihO	Putative sulfoquinovose (SQ) importer
SQ metabolism	yihS	Sulfoquinovose isomerase, YihS
SQ metabolism	yihV	sulfofructose kinase, YihV
SQ metabolism	yihT	sulfofructosephosphate aldolase, YihT
SQ metabolism	yihU	3-sulfolactaldehyde reductase, YihU
SQ metabolism	yihP	Putative 2,3-dihydroxypropane-1-sulfonate exporter, YihP
SQ metabolism	sqiA	6-deoxy-6-sulphofructose-1-phosphate (SFP) aldolase
SQ metabolism	slaB	3-sulpholactaldehyde (SLA) dehydrogenase, SlaB/SftD
SQ metabolism	sqvD	Sulfoquinovose isomerase, SqvD/SftI
SQ metabolism	sftA	SQ importer, SftA
SQ metabolism	sftI	Sulfoquinovose isomerase, SftI/SqvD
SQ metabolism	sftT	6-Deoxy-6-sulfofructose transaldolase, SftT
SQ metabolism	sftD	3-sulpholactaldehyde (SLA) dehydrogenase, SftD/SlaB
SQ metabolism	sftE	Sulfolactate transporter, SftE
SQ metabolism	sftE2	Putative DHPS exporter, SftE2
SQ metabolism	sftR	3-sulfolactaldehyde reductase, SftR
SQ metabolism	smoB	Oxidoreductase, SmoB
SQ metabolism	smoC	Sulphoquinovose monooxygenase, SmoC
SQ metabolism	smoD	gntR-Like transcriptional regulator. SmoD
SQ metabolism	smoE	ABC transporter ATP-binding domain, SmoE
SQ metabolism	smoF	ABC transporter substrate binding domain, SmoF
SQ metabolism	smoG	ABC transporter membrane spanning domain, SmoG
SQ metabolism	smoH	ABC transporter membrane spanning domain, SmoH
SQ metabolism	squD	Sulphoquinovose monooxygenase, SquD
SQ metabolism	squF	Oxidoreductase, SquF
SQ metabolism	sqdh	NAD+-dependent SQ dehydrogenase, Sqdh
SQ metabolism	sgl	6-deoxy-6-sulfogluconolactone (SGL) lactonase, Sgl
SQ metabolism	sgdh	6-deoxy-6-sulfogluconate (SG) dehydratase, Sgdh
SQ metabolism	sgald	2-keto-3,6-dideoxy-6-sulfogluconate (KDSG) aldolase, Sgald
SQ metabolism	sladh	NAD(P)+-dependent SLA dehydrogenase, Sladh
SQ metabolism	sqwG	6-deoxy-6-sulphofructose (SF) transketolase, SqwG component
SQ metabolism	sqwH	6-deoxy-6-sulphofructose (SF) transketolase, SqwH component
SQ metabolism	sqwI	4-deoxy-4-sulfoerythrose (SE) isomerase
SQ metabolism	sqwE	Isethionate transporter
SQ metabolism	sqwF	Sulfoacetaldehyde reductase, SqwF
Sulfur disproportionation	sor	sulfur oxygenase reductase, Sor	The sor encodes a sulfur oxygenase reductase catalyzing an oxygen-dependent disproportionation of elemental sulfur or polysulfide (Kletzin 1992). This enzyme is primarily distributed in prokaryotes known as sulfur oxidizers, such as Acidianus ambivalens and Thioalkalivibrio paradoxus, rather than sulfur-disproportionation microbes (Urich et al. 2004). Given the discrepancy between enzymatic funct…
Sulfur Oxidation/Reduction	dsrE	sulfurtransferase DsrE
Sulfur Oxidation/Reduction	dsrF	sulfurtransferase DsrF
Sulfur Oxidation/Reduction	dsrH	sulfurtransferase DsrH
Sulfur Oxidation/Reduction	soxA	L-cysteine S-thiosulfotransferase subunit SoxA
Sulfur Oxidation/Reduction	soxB	S-sulfosulfanyl-L-cysteine sulfohydrolase, soxB	The soxB gene, encoding a sulfate thiol esterase of the Sox system, has widely been used as a marker targeting the Sox system (SoxABCDXYZ) in the sulfur-oxidation bacteria (Akerman, Butterfield, and Huber 2013; Meyer, Imhoff, and Kuever 2007; Petri, Podgorsek, and Imhoff 2001).
Sulfur Oxidation/Reduction	soxC	Sox sulfur oxidation enzyme system, SoxC
Sulfur Oxidation/Reduction	soxD	Sox sulfur oxidation enzyme system, SoxD
Sulfur Oxidation/Reduction	soxX	L-cysteine S-thiosulfotransferase subunit SoxX
Sulfur Oxidation/Reduction	soxY	sulfur oxidation protein SoxY
Sulfur Oxidation/Reduction	soxZ	sulfur oxidation protein SoxY
Sulfur Oxidation/Reduction	fccA	Sulfide dehydrogenase [flavocytochrome c] cytochrome subunit, FccA
Sulfur Oxidation/Reduction	fccB	Sulfide dehydrogenase [flavocytochrome c] flavoprotein chain, FccB	The fccB encodes the flavoprotein subunit of the flavocytochrome c: sulfide dehydrogenase (FccBA), which contains a binding site for a cofactor involved in oxidation of reduced sulfur compounds (Van Driessche et al. 1996). Due to the catalytic function of FccB, it was chosen as a marker for Fcc-mediated sulfide oxidation.
Sulfur Oxidation/Reduction	soeA	Sulfite dehydrogenase subunit A	The soeA encodes the catalytic subunit of the sulfite-oxidizing enzyme SoeABC (Dahl et al. 2013), and was thereby selected as a marker for the presence of Soe-mediated sulfite oxidation metabolism.
Sulfur Oxidation/Reduction	sqr	Sulfide quinone oxidoreductase, Sqr	The sqr confers microorganisms to oxidize sulfide to elemental sulfur (Bronstein et al. 2000), and was thereby selected as a marker for Sqr-dependent sulfur oxidation pathway.
Sulfur Oxidation/Reduction	tsdA	Thiosulfate dehydrogenase, TsdA	The tsdA plays a pivotal role in thiosulfate-based energy metabolism (Denkmann et al. 2012), and was thereby selected as a marker for tetrathionite-forming thiosulfate oxidation pathway.
Sulfur Oxidation/Reduction	sorT	Sulfite oxidase	The sorT confers the activity of host microbes to oxidize inorganic and organic sulfur compounds to sulfate (Wilson and Kappler 2009), and was thereby selected as an indicator for sulfur oxidation pathway.
Sulfur Oxidation/Reduction	sorA	sulfite:cytochrome c oxidoreductase molybdenum subunit	The sorA encodes an enzyme that mediates the direct oxidation of sulfite to sulfate in various photo- and chemotrophic sulfur oxidizing microorganisms as the final step in the oxidation of reduced sulfur compounds (Kappler et al. 2000). Therefore, SorA was selected as one of the markers targeting sulfite oxidation pathway.
Sulfur Oxidation/Reduction	tetH	Tetrathionate hydrolase, TetH
Sulfur Oxidation/Reduction	sdo	sulfur dioxygenase, Sdo	The sdo facilitates biochemical oxidation of elemental sulfur, representing an essential component in the sulfur metabolic network (Wu et al. 2017). It was therefore selected as a marker targeting the Sdo-mediated sulfur transformation pathway.
Sulfur Oxidation/Reduction	doxD	Thiosulfate dehydrogenase [quinone] large subunit	The doxD encodes the large subunit of thiosulfate dehydrogenase DoxDA that plays a role in microbial oxidation of thiosulfate to tetrathionite using dioxygen (F. H. Müller et al. 2004). Due to the catalytic ability of DoxD, it was selected as a marker targeting the Dox-based thiosulfate oxidation pathway.
Sulfur Oxidation/Reduction	doxDA	Thiosulfate dehydrogenase [quinone]	The doxDA is a fused gene of doxA and doxD. The doxDA encodes a thiosulfate quinone dehydrogenase (TQO) that plays a role in sulfur oxidation and is proposed to couple sulfur oxidation to dioxygen reduction (F. H. Müller et al. 2004). It was selected as a marker targeting TQO-mediated thiosulfate oxidation pathway.
Sulfur Oxidation/Reduction	doxA	Thiosulfate dehydrogenase [quinone] small subunit
Sulfur Oxidation/Reduction	dsrA	Dissimilatory sulfite reductase subunit A, DsrA	The dsrAB has widely been used as a functional marker for Dsr-dependent dissimilatory sulfur metabolism in the environmental and genomic studies (Neukirchen, Pereira, and Sousa 2023; Anantharaman et al. 2018; A. L. Müller et al. 2015; Loy et al. 2009).
Sulfur Oxidation/Reduction	dsrB	Dissimilatory sulfite reductase subunit B, DsrB	The dsrAB has widely been used as a functional marker for Dsr-dependent dissimilatory sulfur metabolism in the environmental and genomic studies (Neukirchen, Pereira, and Sousa 2023; Anantharaman et al. 2018; A. L. Müller et al. 2015; Loy et al. 2009).
Sulfur Oxidation/Reduction	dsrM	sulfite reductase-associated electron transfer protein, DsrM
Sulfur Oxidation/Reduction	dsrK	sulfite reductase-associated electron transfer protein, DsrK
Sulfur Oxidation/Reduction	dsrJ	Sulfite reductase-associated electron transfer protein, DsrJ
Sulfur Oxidation/Reduction	dsrO	sulfite reductase-associated electron transfer protein, DsrO
Sulfur Oxidation/Reduction	dsrP	sulfite reductase-associated electron transfer protein, DsrP
Sulfur Oxidation/Reduction	dsrC	Sulfite reductase, dissimilatory-type subunit gamma
Sulfur Oxidation/Reduction	dsrL	iron-sulphur flavoprotein DsrL
Sulfur Oxidation/Reduction	aprA	adenylyl-sulfate reductase subunit alpha, AprA	The aprA, encoding the large subunit of dissimilatory adenosine-5′-phosposulfate (APS) reductase AprBA, is a key gene in the sulfate reduction and sulfur oxidation process. Physiologically, AprBA interacts with the membrane complex QmoABC (Ramos et al. 2012), connecting the redox transformation between APS and sulfite with the membrane conduit. The aprA has been employed as a functional marker ta…
Sulfur Oxidation/Reduction	aprB	adenylyl-sulfate reductase subunit beta, AprB
Sulfur Oxidation/Reduction	aprM	adenylylsulfate reductase electron acceptor AprM
Sulfur Oxidation/Reduction	qmoA	quinone-modifying oxidoreductase, subunit QmoA
Sulfur Oxidation/Reduction	qmoB	quinone-modifying oxidoreductase, subunit QmoB
Sulfur Oxidation/Reduction	qmoC	quinone-modifying oxidoreductase, subunit QmoC
Sulfur Oxidation/Reduction	ttrA	Tetrathionate reductase subunit A, TtrA	The ttrA encodes the catalytic subunit of the tetrathionite reductase TtrABC (Hensel et al. 1999) in a range of bacteria utilizing tetrathionite as a terminal respiratory electron acceptor. It was selected as a marker for the presence of Ttr-mediated tetrathionite respiration.
Sulfur Oxidation/Reduction	phsA	Thiosulfate reductase molybdopterin-containing subunit, PhsA	The phsA/psrA gene encodes the catalytic subunit of the thiosulfate/polysulfide reductase complex PhsABC/PsrABC (Heinzinger et al. 1995; Krafft et al. 1992), and thereby was selected as a marker for the presence of Phs/Psr-based thiosulfate/polysulfide reduction metabolism. PhsA and PsrA are indistinguishable from the phylogenetic tree (interleaved in the same clade), and they were treated as the…
Sulfur Oxidation/Reduction	psrA	polysulfide reductase molybdopterin-containing subunit PsrA
Sulfur Oxidation/Reduction	otr	Octaheme tetrathionate reductase Otr	The otr gene alone confers the activity of host microbes to respire tetrathionate (Mowat et al. 2004), and was thereby selected as an marker for Otr-based tetrathionate reduction pathway.
Sulfur Oxidation/Reduction	asrA	Anaerobic sulfite reductase subunit A, AsrA	The asrABC genes encode alpha, beta, gamma subunits of the anaerobic sulfite reductase, respectively (Huang and Barrett 1991). The phylum-level distribution of three genes are highly similar, and only the result of asrA were shown as a representative for the Asr-mediated distribution for sulfur metabolism in Fig. 1.
Sulfur Oxidation/Reduction	asrB	Anaerobic sulfite reductase subunit B, AsrB
Sulfur Oxidation/Reduction	asrC	Anaerobic sulfite reductase subunit C, AsrC
Sulfur Oxidation/Reduction	mccA	octaheme dissimilatory sulfite reductase, MccA	The mccA gene encodes the catalytic subunit of an unconventional respiratory sulfite reduction system MccABCD (Kern, Klotz, and Simon 2011), and thereby was selected as a marker for the Mcc-mediated sulfur metabolism.
Sulfur Oxidation/Reduction	shyA	Sulfhydrogenase 2 subunit alpha, ShyA
Sulfur Oxidation/Reduction	shyB	Sulfhydrogenase 2 subunit beta, ShyB	The shyABCD genes encode alpha, beta, gamma, and delta subunits of the sulfhydrogenase, respectively. Among these, the beta (ShyB) and gamma (ShyC) subunits are the key components catalyzing the reduction of elemental sulfur, producing cytoplasmic hydrogen sulfide (Pedroni et al. 1995; Ma et al. 1993). Phylogenetic analyses revealed ShyB rather than ShyC harbors clear sequence features to be dist…
Sulfur Oxidation/Reduction	shyC	Sulfhydrogenase 2 subunit gamma, ShyC
Sulfur Oxidation/Reduction	shyD	Sulfhydrogenase 2 subunit gamma, ShyD
Sulfur Oxidation/Reduction	sudA	Sulfide dehydrogenase subunit alpha, SudA	The sudAB genes encode the large and small subunit of a sulfide dehydrogenase (SuDH), respectively (Hagen et al. 2000). The SudB shares high sequence similarity with the gamma subunit of the NiFe hydrogenase (Hagen et al. 2000), which is supposed to reduce NADPH and donate the released electrons to the catalytic subunit (Berney et al. 2014). This functional assignment suggests SudA as the catalyt…
Sulfur Oxidation/Reduction	npsr	NADH-dependent persulfide reductase, Npsr	The npsr encodes a NADH-dependent persulfide reductase Npsr that function independently during sulfur respiration (Warner et al. 2011). It was thereby selected as a marker for Npsr-mediated dissimilatory sulfur metabolism.
Sulfur Oxidation/Reduction	nsr	NADH-dependent persulfide reductase
Sulfur Oxidation/Reduction	sHdrA	sulfur-oxidizing heterodisulfide reductase like complex, subunit sHdrA
Sulfur Oxidation/Reduction	sHdrB1	sulfur-oxidizing heterodisulfide reductase like complex, subunit sHdrB1	The sHdrB1 has been proposed to encode the catalytic subunit of the sulfur-oxidizing heterodisulfide reductase-like (sHdr) complex (Tanabe et al. 2024). It was thereby selected as a marker targeting the sHdr system.
Sulfur Oxidation/Reduction	sHdrC1	sulfur-oxidizing heterodisulfide reductase like complex, subunit sHdrC1
Sulfur Oxidation/Reduction	sHdrB2	sulfur-oxidizing heterodisulfide reductase like complex, subunit sHdrB2
Sulfur Oxidation/Reduction	sHdrC2	sulfur-oxidizing heterodisulfide reductase like complex, subunit sHdrC2
Sulfur Oxidation/Reduction	sHdrB3	sulfur-oxidizing heterodisulfide reductase like complex, subunit sHdrB3
References
1	Akerman, Nancy H., David A. Butterfield, and Julie A. Huber. 2013. “Phylogenetic Diversity and Functional Gene Patterns of Sulfur-Oxidizing Subseafloor Epsilonproteobacteria in Diffuse Hydrothermal Vent Fluids.” Frontiers in Microbiology 4 (July):47202.
2	Alcolombri, U., S. Ben-Dor, E. Feldmesser, Y. Levin, D. S. Tawfik, and A. Vardi. 2015. “MARINE SULFUR CYCLE. Identification of the Algal Dimethyl Sulfide-Releasing Enzyme: A Missing Link in the Marine Sulfur Cycle.” Science (New York, N.Y.) 348 (6242). https://doi.org/10.1126/science.aab1586.
3	Anantharaman, Karthik, Bela Hausmann, Sean P. Jungbluth, Rose S. Kantor, Adi Lavy, Lesley A. Warren, Michael S. Rappé, et al. 2018. “Expanded Diversity of Microbial Groups That Shape the Dissimilatory Sulfur Cycle.” The ISME Journal 12 (7): 1715–28.
4	Aoki, Masataka, Ryota Kakiuchi, Takashi Yamaguchi, Ken Takai, Fumio Inagaki, and Hiroyuki Imachi. 2015. “Phylogenetic Diversity of aprA Genes in Subseafloor Sediments on the Northwestern Pacific Margin off Japan.” Microbes and Environments 30 (3): 276.
5	Berney, Michael, Chris Greening, Ralf Conrad, William R. Jacobs, and Gregory M. Cook. 2014. “An Obligately Aerobic Soil Bacterium Activates Fermentative Hydrogen Production to Survive Reductive Stress during Hypoxia.” Proceedings of the National Academy of Sciences 111 (31): 11479–84.
6	Bilous, P. T., S. T. Cole, W. F. Anderson, and J. H. Weiner. 1988. “Nucleotide Sequence of the dmsABC Operon Encoding the Anaerobic Dimethylsulphoxide Reductase of Escherichia Coli.” Molecular Microbiology 2 (6). https://doi.org/10.1111/j.1365-2958.1988.tb00090.x.
7	Boden, R., E. Borodina, A. P. Wood, D. P. Kelly, J. C. Murrell, and H. Schäfer. 2011. “Purification and Characterization of Dimethylsulfide Monooxygenase from Hyphomicrobium Sulfonivorans.” Journal of Bacteriology 193 (5). https://doi.org/10.1128/JB.00977-10.
8	Bronstein, M., M. Schütz, G. Hauska, E. Padan, and Y. Shahak. 2000. “Cyanobacterial Sulfide-Quinone Reductase: Cloning and Heterologous Expression.” Journal of Bacteriology 182 (12). https://doi.org/10.1128/JB.182.12.3336-3344.2000.
9	Carrión, O., A. R. J. Curson, D. Kumaresan, Y. Fu, A. S. Lang, E. Mercadé, and J. D. Todd. 2015. “A Novel Pathway Producing Dimethylsulphide in Bacteria Is Widespread in Soil Environments.” Nature Communications 6 (March). https://doi.org/10.1038/ncomms7579.
10	Chen, Yin, Nisha A. Patel, Andrew Crombie, James H. Scrivens, and J. Colin Murrell. 2011. “Bacterial Flavin-Containing Monooxygenase Is Trimethylamine Monooxygenase.” Proceedings of the National Academy of Sciences 108 (43): 17791–96.
11	Curson, A. R., J. Liu, Martínez A. Bermejo, R. T. Green, Y. Chan, O. Carrión, B. T. Williams, et al. 2017. “Dimethylsulfoniopropionate Biosynthesis in Marine Bacteria and Identification of the Key Gene in This Process.” Nature Microbiology 2 (February). https://doi.org/10.1038/nmicrobiol.2017.9.
12	Curson, A. R., R. Rogers, J. D. Todd, C. A. Brearley, and A. W. Johnston. 2008. “Molecular Genetic Analysis of a Dimethylsulfoniopropionate Lyase That Liberates the Climate-Changing Gas Dimethylsulfide in Several Marine Alpha-Proteobacteria and Rhodobacter Sphaeroides.” Environmental Microbiology 10 (3). https://doi.org/10.1111/j.1462-2920.2007.01499.x.
13	Curson, A. R., M. J. Sullivan, J. D. Todd, and A. W. Johnston. 2011. “DddY, a Periplasmic Dimethylsulfoniopropionate Lyase Found in Taxonomically Diverse Species of Proteobacteria.” The ISME Journal 5 (7). https://doi.org/10.1038/ismej.2010.203.
14	Dahl, Christiane, Bettina Franz, Daniela Hensen, Anne Kesselheim, and Renate Zigann. 2013. “Sulfite Oxidation in the Purple Sulfur Bacterium Allochromatium Vinosum: Identification of SoeABC as a Major Player and Relevance of SoxYZ in the Process.” Microbiology 159 (Pt_12): 2626–38.
15	Denkmann, K., F. Grein, R. Zigann, A. Siemen, J. Bergmann, S. van Helmont, A. Nicolai, I. A. Pereira, and C. Dahl. 2012. “Thiosulfate Dehydrogenase: A Widespread Unusual Acidophilic c-Type Cytochrome.” Environmental Microbiology 14 (10). https://doi.org/10.1111/j.1462-2920.2012.02820.x.
16	Deplancke, B., K. R. Hristova, H. A. Oakley, V. J. McCracken, R. Aminov, R. I. Mackie, and H. R. Gaskins. 2000. “Molecular Ecological Analysis of the Succession and Diversity of Sulfate-Reducing Bacteria in the Mouse Gastrointestinal Tract.” Applied and Environmental Microbiology 66 (5). https://doi.org/10.1128/AEM.66.5.2166-2174.2000.
17	Eyice, Ö., N. Myronova, A. Pol, O. Carrión, J. D. Todd, T. J. Smith, S. J. Gurman, et al. 2018. “Bacterial SBP56 Identified as a Cu-Dependent Methanethiol Oxidase Widely Distributed in the Biosphere.” The ISME Journal 12 (1). https://doi.org/10.1038/ismej.2017.148.
18	Hagen, W. R., P. J. Silva, M. A. Amorim, P. L. Hagedoorn, H. Wassink, H. Haaker, and F. T. Robb. 2000. “Novel Structure and Redox Chemistry of the Prosthetic Groups of the Iron-Sulfur Flavoprotein Sulfide Dehydrogenase from Pyrococcus Furiosus; Evidence for a [2Fe-2S] Cluster with Asp(Cys)3 Ligands.” Journal of Biological Inorganic Chemistry : JBIC : A Publication of the Society of Biological Ino…
19	Heinzinger, N. K., S. Y. Fujimoto, M. A. Clark, M. S. Moreno, and E. L. Barrett. 1995. “Sequence Analysis of the Phs Operon in Salmonella Typhimurium and the Contribution of Thiosulfate Reduction to Anaerobic Energy Metabolism.” Journal of Bacteriology 177 (10). https://doi.org/10.1128/jb.177.10.2813-2820.1995.
20	Hensel, M., A. P. Hinsley, T. Nikolaus, G. Sawers, and B. C. Berks. 1999. “The Genetic Basis of Tetrathionate Respiration in Salmonella Typhimurium.” Molecular Microbiology 32 (2). https://doi.org/10.1046/j.1365-2958.1999.01345.x.
21	Horinouchi, M., K. Kasuga, H. Nojiri, H. Yamane, and T. Omori. 1997. “Cloning and Characterization of Genes Encoding an Enzyme Which Oxidizes Dimethyl Sulfide in Acinetobacter Sp. Strain 20B.” FEMS Microbiology Letters 155 (1). https://doi.org/10.1111/j.1574-6968.1997.tb12692.x.
22	Huang, C. J., and E. L. Barrett. 1991. “Sequence Analysis and Expression of the Salmonella Typhimurium Asr Operon Encoding Production of Hydrogen Sulfide from Sulfite.” Journal of Bacteriology 173 (4). https://doi.org/10.1128/jb.173.4.1544-1553.1991.
23	Kappler, U., B. Bennett, J. Rethmeier, G. Schwarz, R. Deutzmann, A. G. McEwan, and C. Dahl. 2000. “Sulfite:Cytochrome c Oxidoreductase from Thiobacillus Novellus. Purification, Characterization, and Molecular Biology of a Heterodimeric Member of the Sulfite Oxidase Family.” The Journal of Biological Chemistry 275 (18). https://doi.org/10.1074/jbc.275.18.13202.
24	Kern, M., M. G. Klotz, and J. Simon. 2011. “The Wolinella Succinogenes Mcc Gene Cluster Encodes an Unconventional Respiratory Sulphite Reduction System.” Molecular Microbiology 82 (6). https://doi.org/10.1111/j.1365-2958.2011.07906.x.
25	Kletzin, A. 1992. “Molecular Characterization of the Sor Gene, Which Encodes the Sulfur Oxygenase/reductase of the Thermoacidophilic Archaeum Desulfurolobus Ambivalens.” Journal of Bacteriology 174 (18). https://doi.org/10.1128/jb.174.18.5854-5859.1992.
26	Krafft, T., M. Bokranz, O. Klimmek, I. Schröder, F. Fahrenholz, E. Kojro, and A. Kröger. 1992. “Cloning and Nucleotide Sequence of the psrA Gene of Wolinella Succinogenes Polysulphide Reductase.” European Journal of Biochemistry 206 (2). https://doi.org/10.1111/j.1432-1033.1992.tb16953.x.
27	Li, Chun-Yang, Xiu-Juan Wang, Xiu-Lan Chen, Qi Sheng, Shan Zhang, Peng Wang, Mussa Quareshy, et al. 2021. “A Novel ATP Dependent Dimethylsulfoniopropionate Lyase in Bacteria That Releases Dimethyl Sulfide and Acryloyl-CoA,” May. https://doi.org/10.7554/eLife.64045.
28	Li, Chun-Yang, Tian-Di Wei, Sheng-Hui Zhang, Xiu-Lan Chen, Xiang Gao, Peng Wang, Bin-Bin Xie, et al. 2014. “Molecular Insight into Bacterial Cleavage of Oceanic Dimethylsulfoniopropionate into Dimethyl Sulfide.” Proceedings of the National Academy of Sciences of the United States of America 111 (3): 1026.
29	Loy, Alexander, Stephan Duller, Christian Baranyi, Marc Mussmann, Jörg Ott, Itai Sharon, Oded Béjà, Denis Le Paslier, Christiane Dahl, and Michael Wagner. 2009. “Reverse Dissimilatory Sulfite Reductase as Phylogenetic Marker for a Subgroup of Sulfur-Oxidizing Prokaryotes.” Environmental Microbiology 11 (2): 289–99.
30	Ma, K., and M. W. Adams. 1994. “Sulfide Dehydrogenase from the Hyperthermophilic Archaeon Pyrococcus Furiosus: A New Multifunctional Enzyme Involved in the Reduction of Elemental Sulfur.” Journal of Bacteriology 176 (21). https://doi.org/10.1128/jb.176.21.6509-6517.1994.
31	Ma, K., R. N. Schicho, R. M. Kelly, and M. W. Adams. 1993. “Hydrogenase of the Hyperthermophile Pyrococcus Furiosus Is an Elemental Sulfur Reductase or Sulfhydrogenase: Evidence for a Sulfur-Reducing Hydrogenase Ancestor.” Proceedings of the National Academy of Sciences of the United States of America 90 (11). https://doi.org/10.1073/pnas.90.11.5341.
32	Marco, P. de, P. Moradas-Ferreira, T. P. Higgins, I. McDonald, E. M. Kenna, and J. C. Murrell. 1999. “Molecular Analysis of a Novel Methanesulfonic Acid Monooxygenase from the Methylotroph Methylosulfonomonas Methylovora.” Journal of Bacteriology 181 (7). https://doi.org/10.1128/JB.181.7.2244-2251.1999.
33	McDevitt, C. A., P. Hugenholtz, G. R. Hanson, and A. G. McEwan. 2002. “Molecular Analysis of Dimethyl Sulphide Dehydrogenase from Rhodovulum Sulfidophilum: Its Place in the Dimethyl Sulphoxide Reductase Family of Microbial Molybdopterin-Containing Enzymes.” Molecular Microbiology 44 (6). https://doi.org/10.1046/j.1365-2958.2002.02978.x.
34	Meyer, Birte, Johannes F. Imhoff, and Jan Kuever. 2007. “Molecular Analysis of the Distribution and Phylogeny of the soxB Gene among Sulfur-Oxidizing Bacteria – Evolution of the Sox Sulfur Oxidation Enzyme System.” Environmental Microbiology 9 (12): 2957–77.
35	Meyer, Birte, and Jan Kuever. 2007. “Molecular Analysis of the Diversity of Sulfate-Reducing and Sulfur-Oxidizing Prokaryotes in the Environment, Using aprA as Functional Marker Gene.” Applied and Environmental Microbiology, December. https://doi.org/10.1128/AEM.01272-07.
36	Mowat, C. G., E. Rothery, C. S. Miles, L. McIver, M. K. Doherty, K. Drewette, P. Taylor, Walkinshaw, S. K. Chapman, and G. A. Reid. 2004. “Octaheme Tetrathionate Reductase Is a Respiratory Enzyme with Novel Heme Ligation.” Nature Structural & Molecular Biology 11 (10). https://doi.org/10.1038/nsmb827.
37	Müller, Albert Leopold, Kasper Urup Kjeldsen, Thomas Rattei, Michael Pester, and Alexander Loy. 2015. “Phylogenetic and Environmental Diversity of DsrAB-Type Dissimilatory (bi)sulfite Reductases.” The ISME Journal 9 (5): 1152–65.
38	Müller, F. H., T. M. Bandeiras, T. Urich, M. Teixeira, C. M. Gomes, and A. Kletzin. 2004. “Coupling of the Pathway of Sulphur Oxidation to Dioxygen Reduction: Characterization of a Novel Membrane-Bound Thiosulphate:quinone Oxidoreductase.” Molecular Microbiology 53 (4). https://doi.org/10.1111/j.1365-2958.2004.04193.x.
39	Neukirchen, Sinje, Inês A. C. Pereira, and Filipa L. Sousa. 2023. “Stepwise Pathway for Early Evolutionary Assembly of Dissimilatory Sulfite and Sulfate Reduction.” The ISME Journal 17 (10): 1680–92.
40	Pedroni, P., A. Della Volpe, G. Galli, G. M. Mura, C. Pratesi, and G. Grandi. 1995. “Characterization of the Locus Encoding the [Ni-Fe] Sulfhydrogenase from the Archaeon Pyrococcus Furiosus: Evidence for a Relationship to Bacterial Sulfite Reductases.” Microbiology (Reading, England) 141 ( Pt 2) (February). https://doi.org/10.1099/13500872-141-2-449.
41	Petri, R., L. Podgorsek, and J. F. Imhoff. 2001. “Phylogeny and Distribution of the soxB Gene among Thiosulfate-Oxidizing Bacteria.” FEMS Microbiology Letters 197 (2): 171–78.
42	Ploeg, van Der, Jr, R. Iwanicka-Nowicka, T. Bykowski, M. M. Hryniewicz, and T. Leisinger. 1999. “The Escherichia Coli ssuEADCB Gene Cluster Is Required for the Utilization of Sulfur from Aliphatic Sulfonates and Is Regulated by the Transcriptional Activator Cbl.” The Journal of Biological Chemistry 274 (41). https://doi.org/10.1074/jbc.274.41.29358.
43	Ramos, Ana Raquel, Kimberly L. Keller, Judy D. Wall, and Inês A. Cardoso Pereira. 2012. “The Membrane QmoABC Complex Interacts Directly with the Dissimilatory Adenosine 5′-Phosphosulfate Reductase in Sulfate Reducing Bacteria.” Frontiers in Microbiology 3 (April):137.
44	Speciale, Gaetano, Yi Jin, Gideon J. Davies, Spencer J. Williams, and Ethan D. Goddard-Borger. 2016. “YihQ Is a Sulfoquinovosidase That Cleaves Sulfoquinovosyl Diacylglyceride Sulfolipids.” Nature Chemical Biology 12 (4): 215–17.
45	Tallant, T. C., L. Paul, and J. A. Krzycki. 2001. “The MtsA Subunit of the Methylthiol:coenzyme M Methyltransferase of Methanosarcina Barkeri Catalyses Both Half-Reactions of Corrinoid-Dependent Dimethylsulfide: Coenzyme M Methyl Transfer.” The Journal of Biological Chemistry 276 (6). https://doi.org/10.1074/jbc.M007514200.
46	Tanabe, T. S., E. Bach, G. D’Ermo, M. G. Mohr, N. Hager, N. Pfeiffer, M. Guiral, and C. Dahl. 2024. “A Cascade of Sulfur Transferases Delivers Sulfur to the Sulfur-Oxidizing Heterodisulfide Reductase-like Complex.” Protein Science : A Publication of the Protein Society 33 (6). https://doi.org/10.1002/pro.5014.
47	Teng, Zhao-Jie, Qi-Long Qin, Weipeng Zhang, Jian Li, Hui-Hui Fu, Peng Wang, Musheng Lan, et al. 2021. “Biogeographic Traits of Dimethyl Sulfide and Dimethylsulfoniopropionate Cycling in Polar Oceans.” Microbiome 9 (1): 1–17.
48	Todd, J. D., A. R. Curson, C. L. Dupont, P. Nicholson, and A. W. Johnston. 2009. “The dddP Gene, Encoding a Novel Enzyme That Converts Dimethylsulfoniopropionate into Dimethyl Sulfide, Is Widespread in Ocean Metagenomes and Marine Bacteria and Also Occurs in Some Ascomycete Fungi.” Environmental Microbiology 11 (6). https://doi.org/10.1111/j.1462-2920.2009.01864.x.
49	Todd, J. D., A. R. Curson, M. Kirkwood, M. J. Sullivan, R. T. Green, and A. W. Johnston. 2011. “DddQ, a Novel, Cupin-Containing, Dimethylsulfoniopropionate Lyase in Marine Roseobacters and in Uncultured Marine Bacteria.” Environmental Microbiology 13 (2). https://doi.org/10.1111/j.1462-2920.2010.02348.x.
50	Todd, J. D., R. Rogers, Y. G. Li, M. Wexler, P. L. Bond, L. Sun, A. R. Curson, G. Malin, M. Steinke, and A. W. Johnston. 2007. “Structural and Regulatory Genes Required to Make the Gas Dimethyl Sulfide in Bacteria.” Science (New York, N.Y.) 315 (5812). https://doi.org/10.1126/science.1135370.
51	Todd, Jonathan D., Mark Kirkwood, Simone Newton-Payne, and Andrew W. B. Johnston. 2011. “DddW, a Third DMSP Lyase in a Model Roseobacter Marine Bacterium, Ruegeria Pomeroyi DSS-3.” The ISME Journal 6 (1): 223–26.
52	Urich, T., T. M. Bandeiras, S. S. Leal, R. Rachel, T. Albrecht, P. Zimmermann, C. Scholz, M. Teixeira, C. M. Gomes, and A. Kletzin. 2004. “The Sulphur Oxygenase Reductase from Acidianus Ambivalens Is a Multimeric Protein Containing a Low-Potential Mononuclear Non-Haem Iron Centre.” The Biochemical Journal 381 (Pt 1). https://doi.org/10.1042/BJ20040003.
53	Van Driessche, G., M. Koh, Z. W. Chen, F. S. Mathews, T. E. Meyer, R. G. Bartsch, M. A. Cusanovich, and J. J. Van Beeumen. 1996. “Covalent Structure of the Flavoprotein Subunit of the Flavocytochrome c: Sulfide Dehydrogenase from the Purple Phototrophic Bacterium Chromatium Vinosum.” Protein Science : A Publication of the Protein Society 5 (9). https://doi.org/10.1002/pro.5560050901.
54	Warner, V. Lukose, K. H. Lee, K. Lopez, H. Sazinsky M, and E. J. Crane. 2011. “Characterization of an NADH-Dependent Persulfide Reductase from Shewanella Loihica PV-4: Implications for the Mechanism of Sulfur Respiration via FAD-Dependent Enzymes.” Biochemistry 50 (2). https://doi.org/10.1021/bi101232y.
55	Watanabe, Tomohiro, Hisaya Kojima, Yoshinori Takano, and Manabu Fukui. 2013. “Diversity of Sulfur-Cycle Prokaryotes in Freshwater Lake Sediments Investigated Using aprA as the Functional Marker Gene.” Systematic and Applied Microbiology 36 (6): 436–43.
56	Wicht, D. K. 2016. “The Reduced Flavin-Dependent Monooxygenase SfnG Converts Dimethylsulfone to Methanesulfinate.” Archives of Biochemistry and Biophysics 604 (August). https://doi.org/10.1016/j.abb.2016.07.001.
57	Williams, B. T., K. Cowles, Martínez A. Bermejo, A. R. J. Curson, Y. Zheng, J. Liu, S. Newton-Payne, et al. 2019. “Bacteria Are Important Dimethylsulfoniopropionate Producers in Coastal Sediments.” Nature Microbiology 4 (11). https://doi.org/10.1038/s41564-019-0527-1.
58	Wilson, Jeremy J., and Ulrike Kappler. 2009. “Sulfite Oxidation in Sinorhizobium Meliloti.” Biochimica et Biophysica Acta (BBA) - Bioenergetics 1787 (12): 1516–25.
59	Wu, W., X. Pang, J. Lin, X. Liu, R. Wang, J. Lin, and L. Chen. 2017. “Discovery of a New Subgroup of Sulfur Dioxygenases and Characterization of Sulfur Dioxygenases in the Sulfur Metabolic Network of Acidithiobacillus Caldus.” PloS One 12 (9). https://doi.org/10.1371/journal.pone.0183668.

## Sheet: Table S2
Table S2 | Genes encoding enzymes for dissimilatory sulfide oxidation and their expression levels under five growth conditions
Gene	Locus tag	Product	Percentile	Average RPKM under five conditions1 (n = 4)					Gene expression analysis (log2FC)7				NCBI accession
				FeSoxFeR2	SoxFeR3	FoxFeR4	SoxNR5	Sdisp6	FeSoxFeR vs. FoxFeR	SoxFeR vs. FoxFeR	SoxNR vs. FoxFeR	Sdisp vs. FoxFeR
aprA	DA_1487	adenylylsulfate reductase, subunit A, AprA	95-99	12647*	18115*	2481	18740*	9411*	2.3; Padj. = 5.3e-44	2.9; Padj. = 6.2e-65	2.9; Padj. = 4.6e-68	1.9; Padj. = 1.3e-29	WP_013163693.1
aprB	DA_1488	adenylylsulfate reductase, subunit B, AprB	95-99	26383*	35738*	5576	34348*	24396*	2.2; Padj. = 9.1e-45	2.7; Padj. = 2.1e-63	2.6; Padj. = 1.3e-61	2.1; Padj. = 3.2e-40	WP_013163694.1
dsrA	DA_298	dissimilatory sulfite reductase alpha subunit, DsrA	95-99	7249*	7231*	2584	10401*	4355*	1.5; Padj. = 3.2e-22	1.5; Padj. = 1.1e-21	2.0; Padj. = 2.8e-40	0.8; Padj. = 2.6e-06	WP_013162538.1
dsrB	DA_299	dissimilatory sulfite reductase beta subunit, DsrB	95-99	9091*	8658*	3127	15236*	4722*	1.5; Padj. = 9.0e-18	1.5; Padj. = 8.1e-16	2.3; Padj. = 1.9e-38	0.6; Padj. = 2.0e-03	WP_013162539.1
dsrC	DA_2065	dissimilatory sulfite reductase related protein, DsrC	95-99	11290	15666*	11193	22434*	23590*	n.s.	0.5; Padj. = 3.7e-05	1.0; Padj. = 5.2e-20	1.1; Padj. = 4.1e-22	WP_013164234.1
dsrD	DA_300	dissimilatory sulfite reductase related protein, DsrD	95-99	10171*	11480*	5162	22804*	8916*	1.5; Padj. = 3.2e-22	1.5; Padj. = 1.1e-21	2.0; Padj. = 2.8e-40	0.8; Padj. = 2.6e-06	WP_013162540.1
dsrJ	DA_2331	dissimilatory sulfite reductase related protein, DsrJ	90-95	1756*	1174	847	2094*	757	1.5; Padj. = 9.0e-18	1.5; Padj. = 8.1e-16	2.3; Padj. = 1.9e-38	0.6; Padj. = 2.0e-03	WP_013164479.1
dsrK	DA_2330	dissimilatory sulfite reductase related protein, DsrK	90-95	1720*	1117*	639	1516*	666	n.s.	0.5; Padj. = 3.7e-05	1.0; Padj. = 5.2e-20	1.1; Padj. = 4.1e-22	WP_013164478.1
dsrM	DA_2329	dissimilatory sulfite reductase related protein, DsrM	90-95	1911*	1367*	605	1565*	983*	1.0; Padj. = 4.6e-06	1.2; Padj. = 1.4e-07	2.1; Padj. = 4.0e-25	0.8; Padj. = 4.0e-04	WP_013164477.1
dsrO	DA_2332	dissimilatory sulfite reductase related protein, DsrO	90-95	1919*	1251	751	2356*	661	1.1; Padj. = 3.3e-04	n.s.	1.3; Padj. = 4.9e-06	n.s.	WP_013164480.1
dsrP	DA_2333	dissimilatory sulfite reductase related protein, DsrP	95-99	2185*	1402	873	2659*	738	1.4; Padj. = 6.9e-07	0.8; Padj. = 9.9e-03	1.2; Padj. = 1.2e-05	n.s.	WP_013164481.1
qmoA	DA_1486	quinone-modifying oxidoreductase, subunit QmoA	95-99	1422*	1937*	651	1892*	1210*	1.7; Padj. = 4.9e-13	1.2; Padj. = 8.5e-07	1.4; Padj. = 1.5e-09	0.7; Padj. = 4.4e-03	WP_013163692.1
qmoB	DA_1485	quinone-modifying oxidoreductase, subunit QmoB	95-99	1988*	2487*	808	4338*	1366*	1.4; Padj. = 5.3e-07	n.s.	1.6; Padj. = 4.5e-10	n.s.	WP_013163691.1
qmoC	DA_1484	quinone-modifying oxidoreductase, subunit QmoC	95-99	1306*	2094*	751	3750*	1113	1.3; Padj. = 2.0e-06	n.s.	1.6; Padj. = 3.7e-09	n.s.	WP_013163690.1
sat	DA_295	sulfate adenylyltransferase, Sat	95-99	6807*	9985*	1814	12855*	7125*	1.9; Padj. = 3.0e-36	2.5; Padj. = 1.4e-59	2.8; Padj. = 2.6e-79	2.0; Padj. = 1.6e-38	WP_013162535.1
psrA	DA_420	thiosulfate reductase / polysulfide reductase chain A, PsrA	0-25	24*	27*	8	2238*	1892*	1.5; Padj. = 3.2e-06	1.7; Padj. = 2.9e-07	8.1; Padj. = 1.1e-150	7.8; Padj. = 1.6e-141	WP_013162657.1
psrA	DA_549	thiosulfate reductase / polysulfide reductase chain A, PsrA	50-75	209	266*	169	244*	145	n.s.	0.7; Padj. = 2.2e-06	0.5; Padj. = 6.3e-05	n.s.	WP_157861393.1
psrB	DA_419	polysulfide reductase chain B, PsrB	0-25	19*	30*	10	2903*	1936*	1.0; Padj. = 4.3e-03	1.6; Padj. = 1.4e-06	8.2; Padj. = 5.0e-156	7.6; Padj. = 1.9e-134	WP_013162656.1
psrC	DA_418	polysulfide reductase chain C, PsrC	0-25	13	29*	9	2549*	1740*	n.s.	1.8; Padj. = 3.0e-10	8.2; Padj. = 1.0e-208	7.7; Padj. = 3.1e-181	WP_013162655.1
rhd	DA_2477	Rhodanese	25-50	259*	64	98	84	63	1.4; Padj. = 5.6e-22	-0.6; Padj. = 6.5e-05	n.s.	-0.6; Padj. = 6.0e-05	WP_013164622.1
rhd	DA_2478	Rhodanese	90-95	235*	881*	72	2705*	2050*	1.7; Padj. = 9.8e-12	3.6; Padj. = 1.9e-49	5.2; Padj. = 3.1e-104	4.8; Padj. = 1.9e-88	WP_013164623.1
rhd	DA_2479	Rhodanese	90-95	411*	1307*	137	4267*	3876*	1.6; Padj. = 5.4e-13	3.3; Padj. = 1.7e-51	5.0; Padj. = 3.5e-120	4.8; Padj. = 3.0e-113	WP_013164623.1
rhd	DA_416	Rhodanese	50-75	62*	171*	16	4469*	7621*	1.9; Padj. = 7.0e-09	3.4; Padj. = 6.7e-25	8.1; Padj. = 2.2e-141	8.9; Padj. = 7.6e-169	WP_013162654.1
rhd	DA_417	Rhodanese	25-50	47*	126*	17	4467*	7984*	1.4; Padj. = 1.2e-04	2.9; Padj. = 3.0e-15	8.0; Padj. = 2.2e-116	8.9; Padj. = 1.9e-141	WP_013162654.1
sqr	DA_2700	sulfide:quinone oxidoreductase, Sqr	25-50	167*	116*	76	82	88	1.1; Padj. = 5.4e-18	0.6; Padj. = 8.5e-06	n.s.	n.s.	WP_013164825.1
tusA	DA_138	sulfur trafficking proteins, TusA	90-95	910	752	719	677	935	n.s.	n.s.	n.s.	n.s.	WP_013162380.1
tusA	DA_2437	sulfur trafficking proteins, TusA	95-99	5923*	4793*	2825	7974*	4970*	1.1; Padj. = 2.5e-08	0.8; Padj. = 1.6e-04	1.5; Padj. = 1.5e-15	0.8; Padj. = 4.2e-05	WP_013164582.1
tusA	DA_876	sulfur trafficking proteins, TusA	90-95	1668	980	1397	1498	1455	n.s.	-0.5; Padj. = 4.6e-07	n.s.	n.s.	WP_013163102.1
yedE	DA_2444	sSulfur-transferring membrane protein, YeeE	95-99	3850*	1554*	1136	1851*	688	1.8; Padj. = 1.0e-38	0.5; Padj. = 2.3e-03	0.7; Padj. = 2.4e-07	-0.7; Padj. = 3.2e-07	WP_013164589.1
1 RPKM: reads per kilobase of transcript per million mapped reads;
2 FeSoxFeR: D. alkaliphilus incubated with FeS and ferrihydrite;
3 SoxFeR: D. alkaliphilus incubated with sulfide and ferrihydrite;
4 FoxFeR: D. alkaliphilus incubated with formate and ferrihydrite;
5 SoxNR: D. alkaliphilus incubated with sulfide and nitrate;
6 Sdisp: D. alkaliphilus incubated with elemental Sulfur
*: significant upregulation compared to formate-grown culture (FoxFeR)
7 log2FC: log2 of fold change; n.s.: not significant based on gene differential expression analysis (adjusted P value > 0.05)

## Sheet: Table S3
Table S3 | Multi-heme cytochromes and outer membrane porins that are consistently upregulated in the growth conditions with ferrihydrite.
Locus tag	Product	# heme§	Subcellular localization	Percentile	Average RPKM under five conditions1 (n = 4)					Gene expression analysis (log2FC)7						NCBI accession
					FeSoxFeR2	SoxFeR3	FoxFeR4	SoxNR5	Sdisp6	FeSoxFeR vs. SoxNR	FeSoxFeR vs. Sdisp	SoxFeR vs. SoxNR	SoxFeR vs. Sdisp	FoxFeR vs. SoxNR	FoxFeR vs. Sdisp
DA_402	Multi-heme cytochrome c, OmcS-like	7	Extracellular	95-99	51459**	10024**	1194**	20	56	11.3; Padj. = 0.0e+00	9.8; Padj. = 8.2e-253	9.0; Padj. = 2.7e-209	7.5; Padj. = 1.7e-145	5.9; Padj. = 5.1e-91	4.4; Padj. = 6.0e-51	WP_013162640.1
DA_409	Multi-heme cytochrome c, OmcA-like	10	Extracellular	25-50	142**	54**	22**	3	7	5.4; Padj. = 2.4e-198	4.4; Padj. = 4.0e-125	4.0; Padj. = 2.3e-110	3.0; Padj. = 1.1e-58	2.8; Padj. = 4.8e-51	1.7; Padj. = 2.3e-19	WP_041718773.1
DA_2137	Outer membrane porin	0	Outer Membrane	75-90	357**	331**	370**	42	90	3.1; Padj. = 4.5e-40	2.0; Padj. = 6.7e-17	3.0; Padj. = 2.8e-37	1.9; Padj. = 1.2e-14	3.1; Padj. = 3.1e-41	2.0; Padj. = 2.2e-17	WP_013164299.1
DA_2299	Outer membrane porin	0	Outer Membrane	25-50	113*	102*	162**	60	41	n.s.	1.5; Padj. = 3.1e-13	n.s.	1.3; Padj. = 1.5e-10	1.4; Padj. = 1.8e-13	2.0; Padj. = 3.5e-23	WP_041718990.1
DA_765	Multi-heme cytochrome c, OmcS-like	6	Periplasmic	90-95	13832**	1113**	4777**	7	272	11.0; Padj. = 4.3e-276	5.7; Padj. = 1.4e-75	7.4; Padj. = 3.4e-124	2.0; Padj. = 3.2e-10	9.5; Padj. = 3.1e-204	4.1; Padj. = 3.4e-40	WP_013162995.1
DA_2139	Multi-heme cytochrome c	8	Periplasmic	75-90	390**	410**	517**	49	146	3.0; Padj. = 1.6e-40	1.4; Padj. = 8.8e-10	3.1; Padj. = 2.0e-42	1.5; Padj. = 2.9e-10	3.4; Padj. = 1.0e-51	1.8; Padj. = 4.1e-15	WP_157861470.1
DA_403	Multi-heme cytochrome c	7	Periplasmic	75-90	1526**	353**	72**	5	7	8.1; Padj. = 0.0e+00	7.9; Padj. = 0.0e+00	6.0; Padj. = 1.6e-224	5.8; Padj. = 6.2e-182	3.7; Padj. = 2.4e-86	3.5; Padj. = 5.4e-66	WP_013162641.1
DA_785	Multi-heme cytochrome c	12	Periplasmic	50-75	1812**	261**	816**	16	64	6.8; Padj. = 1.1e-92	4.8; Padj. = 4.6e-47	4.0; Padj. = 8.5e-33	2.0; Padj. = 7.5e-09	5.6; Padj. = 4.9e-64	3.7; Padj. = 2.2e-27	WP_013163015.1
DA_755	Multi-heme cytochrome c	8	Periplasmic	0-25	36**	13**	28**	1	2	4.8; Padj. = 1.2e-53	3.9; Padj. = 2.0e-32	3.3; Padj. = 4.2e-26	2.3; Padj. = 2.6e-12	4.5; Padj. = 1.9e-46	3.5; Padj. = 8.5e-27	WP_013162985.1
DA_756	Multi-heme cytochrome c, OmcS-like	6	Periplasmic	0-25	34**	13**	36**	1	2	4.7; Padj. = 2.7e-45	3.9; Padj. = 6.0e-28	3.4; Padj. = 3.0e-24	2.5; Padj. = 2.6e-12	4.8; Padj. = 4.8e-48	4.0; Padj. = 1.2e-29	WP_013162986.1
DA_758	Multi-heme cytochrome c, MtrA-like	16	Periplasmic	0-25	41**	13**	39**	1	2	5.7; Padj. = 8.4e-72	4.4; Padj. = 1.1e-40	4.0; Padj. = 1.2e-36	2.7; Padj. = 1.1e-15	5.6; Padj. = 9.1e-71	4.3; Padj. = 1.7e-39	WP_013162988.1
DA_2141	Multi-heme cytochrome c, CbcL-like	3	Cytoplasmic Membrane	75-90	350**	373**	371**	41	124	3.1; Padj. = 1.0e-31	1.5; Padj. = 4.6e-08	3.2; Padj. = 2.0e-33	1.6; Padj. = 1.5e-08	3.2; Padj. = 3.5e-33	1.6; Padj. = 1.6e-08	WP_013164303.1
DA_2140	Multi-heme cytochrome c	8	Cytoplasmic Membrane	75-90	321**	310**	393**	38	109	3.1; Padj. = 4.8e-34	1.6; Padj. = 2.0e-09	3.0; Padj. = 6.4e-33	1.5; Padj. = 1.7e-08	3.4; Padj. = 2.0e-40	1.8; Padj. = 1.7e-12	WP_013164302.1
DA_2138	Multi-heme cytochrome c, OmaC-like	7	Cytoplasmic Membrane	50-75	294**	300**	386**	57	111	2.4; Padj. = 2.2e-25	1.4; Padj. = 1.5e-09	2.4; Padj. = 4.8e-26	1.4; Padj. = 1.5e-09	2.8; Padj. = 4.0e-34	1.8; Padj. = 1.1e-14	WP_041718969.1
DA_2136	Multi-heme cytochrome c, MtrA-like	9	Cytoplasmic	75-90	313**	335**	312**	22	113	3.9; Padj. = 1.6e-96	1.5; Padj. = 6.6e-15	3.9; Padj. = 1.9e-101	1.6; Padj. = 2.9e-16	3.8; Padj. = 3.3e-96	1.5; Padj. = 1.8e-14	WP_041718967.1
1 RPKM: reads per kilobase of transcript per million mapped reads;
2 FeSoxFeR: D. alkaliphilus incubated with FeS and ferrihydrite;
3 SoxFeR: D. alkaliphilus incubated with sulfide and ferrihydrite;
4 FoxFeR: D. alkaliphilus incubated with formate and ferrihydrite;
5 SoxNR: D. alkaliphilus incubated with sulfide and nitrate;
6 Sdisp: D. alkaliphilus incubated with elemental Sulfur
**: significant upregulation compared to both treatments without iron oxides (SoxNR and Sdisp)
*: significant upregulation compared to one of the treatments without iron oxides (SoxNR and Sdisp)
7 log2FC: log2 of fold change; n.s.: not significant based on gene differential expression analysis (adjusted P value > 0.05)
§ the count of heme-binding sites are based on searching CXnCH (n = 2 to 5) motifs

## Sheet: Table S4
Table S4 | Genes encoding Type IV pili and their expression levels under five growth conditions.
Gene	Locus tag	Product	Percentile	Average RPKM under five conditions1 (n = 4)					Gene expression analysis (log2FC)7						NCBI accession
				FeSoxFeR2	SoxFeR3	FoxFeR4	SoxNR5	Sdisp6	FeSoxFeR vs. SoxNR	FeSoxFeR vs. Sdisp	SoxFeR vs. SoxNR	SoxFeR vs. Sdisp	FoxFeR vs. SoxNR	FoxFeR vs. Sdisp
pilA	DA_2314	type IV pilus assembly protein PilA	95-99	8181*	5022	2992	4696	3043	n.s.	1.4	n.s.	n.s.	n.s.	n.s.	WP_083774439.1
pilP	DA_2341	type IV pilus assembly protein PilP	90-95	1005	966	891	528	813	n.s.	n.s.	n.s.	n.s.	n.s.	n.s.	WP_013164489.1
pilN	DA_2343	type IV pilus assembly protein PilN	90-95	978	944	847	765	992	n.s.	n.s.	n.s.	n.s.	n.s.	n.s.	WP_013164491.1
pilM	DA_2344	type IV pilus assembly protein PilM	90-95	956	845	776	994	948	n.s.	n.s.	n.s.	n.s.	n.s.	n.s.	WP_013164492.1
pilO	DA_2342	type IV pilus assembly protein PilO	75-90	737	716	701	529	747	n.s.	n.s.	n.s.	n.s.	n.s.	n.s.	WP_013164490.1
pilC	DA_872	type IV pilus assembly protein PilC	75-90	392	317	346	441	361	n.s.	n.s.	n.s.	n.s.	n.s.	n.s.	WP_013163098.1
pilW	DA_2312	type IV pilus assembly protein PilW	50-75	279	224	268	193	232	n.s.	n.s.	n.s.	n.s.	n.s.	n.s.	WP_013164460.1
pilY1	DA_2309	type IV pilus assembly protein PilY1	50-75	192	190	180	99	102	n.s.	n.s.	n.s.	n.s.	n.s.	n.s.	WP_013164457.1
pilB	DA_837	type IV pilus assembly protein PilB	50-75	166	190	124	195	169	n.s.	n.s.	n.s.	n.s.	n.s.	n.s.	WP_013163063.1
pilT	DA_1080	type II/IV secretion system protein PilT	50-75	120	134	116	155	142	n.s.	n.s.	n.s.	n.s.	n.s.	n.s.	WP_013163295.1
pilQ	DA_2418	type IV pilus assembly protein PilQ	25-50	89	107	115	159	109	n.s.	n.s.	n.s.	n.s.	n.s.	n.s.	WP_157861480.1
pilV	DA_2311	type IV pilus assembly protein PilV	25-50	132	103	116	87	104	n.s.	n.s.	n.s.	n.s.	n.s.	n.s.	WP_049824417.1
pilD	DA_2361	prepilin peptidase PilD	25-50	144	98	82	80	116	n.s.	n.s.	n.s.	n.s.	n.s.	n.s.	WP_041719004.1
pilX	DA_2310	type IV pilus assembly protein PilX	25-50	52	59	89	55	75	n.s.	n.s.	n.s.	n.s.	n.s.	n.s.	WP_013164458.1
1 RPKM: reads per kilobase of transcript per million mapped reads;
2 FeSoxFeR: D. alkaliphilus incubated with FeS and ferrihydrite;
3 SoxFeR: D. alkaliphilus incubated with sulfide and ferrihydrite;
4 FoxFeR: D. alkaliphilus incubated with formate and ferrihydrite;
5 SoxNR: D. alkaliphilus incubated with sulfide and nitrate;
6 Sdisp: D. alkaliphilus incubated with elemental Sulfur
*: significant upregulation compared to one of the treatments without iron oxides (SoxNR and Sdisp)
7 log2FC: log2 of fold change; n.s.: not significant based on gene differential expression analysis (adjusted P value > 0.05)

## Sheet: Table S5
Table S5 | Genes encoding bacterial tight adherence (Tad) pili and their expression levels under five growth conditions.
Gene	Locus tag	Product	Percentile	Average RPKM under five conditions1 (n = 4)					Gene expression analysis (log2FC)7						NCBI accession
				FeSoxFeR2	SoxFeR3	FoxFeR4	SoxNR5	Sdisp6	FeSoxFeR vs. SoxNR	FeSoxFeR vs. Sdisp	SoxFeR vs. SoxNR	SoxFeR vs. Sdisp	FoxFeR vs. SoxNR	FoxFeR vs. Sdisp
flp	DA_781	Tad pilus assembly protein, pilin Flp	95-99	37304**	5214**	6780**	58	1602	9.3; Padj. = 3.5e-259	4.5; Padj. = 3.9e-63	6.5; Padj. = 1.4e-125	1.7; Padj. = 2.2e-09	6.9; Padj. = 1.6e-140	2.1; Padj. = 9.0e-14	WP_013163011.1
tadG	DA_780	Tad pilus assembly protein TadG	95-99	20403**	2964**	3608**	27	785	9.5; Padj. = 4.0e-248	4.7; Padj. = 1.8e-61	6.8; Padj. = 1.2e-124	1.9; Padj. = 1.1e-10	7.0; Padj. = 3.1e-135	2.2; Padj. = 5.7e-14	WP_013163010.1
cpaB	DA_779	Tad pilus assembly protein CpaB	90-95	5289**	976**	1388**	9	238	9.2; Padj. = 1.5e-156	4.5; Padj. = 1.3e-38	6.7; Padj. = 1.1e-84	2.0; Padj. = 1.7e-08	7.2; Padj. = 9.7e-98	2.5; Padj. = 6.8e-13	WP_013163009.1
cpaC	DA_778	Tad pilus assembly protein, secretin CpaC	75-90	1565**	352**	618**	5	118	8.3; Padj. = 8.1e-124	3.7; Padj. = 4.4e-26	6.2; Padj. = 1.6e-68	1.6; Padj. = 2.6e-05	7.0; Padj. = 2.1e-87	2.4; Padj. = 5.3e-11	WP_013163008.1
cpaE	DA_777	Tad pilus assembly protein, ATPase CpaE	75-90	1209**	310**	575**	6	121	7.6; Padj. = 1.0e-123	3.3; Padj. = 5.7e-25	5.6; Padj. = 2.3e-68	1.4; Padj. = 7.2e-05	6.5; Padj. = 2.5e-91	2.3; Padj. = 1.0e-11	WP_013163007.1
tadC	DA_774	Tad pilus assembly protein TadC	50-75	681**	236**	248**	30	62	4.5; Padj. = 1.2e-95	3.5; Padj. = 2.4e-56	3.0; Padj. = 3.0e-42	1.9; Padj. = 9.5e-18	3.0; Padj. = 3.3e-44	2.0; Padj. = 2.8e-19	WP_013163004.1
tadD	DA_773	Tad pilus assembly protein TadD	50-75	396**	204**	238**	34	66	3.6; Padj. = 3.7e-45	2.6; Padj. = 7.3e-24	2.6; Padj. = 9.0e-25	1.6; Padj. = 9.3e-10	2.8; Padj. = 7.6e-29	1.9; Padj. = 1.9e-12	WP_013163003.1
tadB	DA_775	Tad pilus assembly protein TadB	50-75	449**	175**	291**	28	79	4.0; Padj. = 2.9e-48	2.5; Padj. = 4.1e-19	2.7; Padj. = 8.1e-22	1.1; Padj. = 1.2e-04	3.4; Padj. = 1.3e-34	1.9; Padj. = 6.9e-11	WP_013163005.1
cpaF	DA_776	Tad pilus assembly protein, CpaF	50-75	456**	153**	275**	7	63	6.1; Padj. = 3.1e-85	2.8; Padj. = 1.0e-19	4.5; Padj. = 3.6e-47	1.3; Padj. = 1.4e-04	5.3; Padj. = 4.3e-66	2.1; Padj. = 4.3e-11	WP_013163006.1
1 RPKM: reads per kilobase of transcript per million mapped reads;
2 FeSoxFeR: D. alkaliphilus incubated with FeS and ferrihydrite;
3 SoxFeR: D. alkaliphilus incubated with sulfide and ferrihydrite;
4 FoxFeR: D. alkaliphilus incubated with formate and ferrihydrite;
5 SoxNR: D. alkaliphilus incubated with sulfide and nitrate;
6 Sdisp: D. alkaliphilus incubated with elemental Sulfur
**: significant upregulation compared to both treatments without iron oxides (SoxNR and Sdisp)
7 log2FC: log2 of fold change; n.s.: not significant based on gene differential expression analysis (adjusted P value > 0.05)

## Sheet: Table S6
Table S6 | Genes and hidden markov models (HMMs) used to analyze the major biochemical capacities of sulfur microbes.
System	Subsystem	Short_Name	Name	HMM	Threshold	Source of HMM
cellulose	cellulose	endoglucanase GH12	endoglucanase	GH12	HMM_DomainE:1e-15;Cov:0.4	CAZymes
cellulose	cellulose	endoglucanase GH124	endoglucanase	GH124	HMM_DomainE:1e-15;Cov:0.4	CAZymes
cellulose	cellulose	exoglucanase GH39	exo-beta-1,4-glucanase / cellodextrinase	GH39	HMM_DomainE:1e-15;Cov:0.4	CAZymes
cellulose	cellulose	endoglucanase GH48	reducing end-acting cellobiohydrolase	GH48	HMM_DomainE:1e-15;Cov:0.4	CAZymes
cellulose	cellulose	endoglucanase GH48	endo-beta-1,4-glucanase	GH48	HMM_DomainE:1e-15;Cov:0.4	CAZymes
cellulose	cellulose	exoglucanase GH5	cellulose beta-1,4-cellobiosidase	GH5	HMM_DomainE:1e-15;Cov:0.4	CAZymes
cellulose	cellulose	exoglucanase GH5	exo-beta-1,4-glucanase / cellodextrinase	GH5	HMM_DomainE:1e-15;Cov:0.4	CAZymes
cellulose	cellulose	endoglucanase GH6	endoglucanase	GH6	HMM_DomainE:1e-15;Cov:0.4	CAZymes
cellulose	cellulose	endoglucanase GH6	lichenase / endo-beta-1,3-1,4-glucanase	GH6	HMM_DomainE:1e-15;Cov:0.4	CAZymes
cellulose	cellulose	exoglucanase GH6	cellobiohydrolase	GH6	HMM_DomainE:1e-15;Cov:0.4	CAZymes
cellulose	cellulose	endoglucanase GH7	endo-beta-1,3-1,4-glucanase	GH7	HMM_DomainE:1e-15;Cov:0.4	CAZymes
cellulose	cellulose	endoglucanase GH7	reducing end-acting cellobiohydrolase	GH7	HMM_DomainE:1e-15;Cov:0.4	CAZymes
cellulose	cellulose	endoglucanase GH7	endo-beta-1,4-glucanase	GH7	HMM_DomainE:1e-15;Cov:0.4	CAZymes
cellulose	cellulose	endoglucanase GH74	endoglucanase	GH74	HMM_DomainE:1e-15;Cov:0.4	CAZymes
cellulose	cellulose	endoglucanase GH8	cellulase	GH8	HMM_DomainE:1e-15;Cov:0.4	CAZymes
cellulose	cellulose	endoglucanase GH9	endoglucanase	GH9	HMM_DomainE:1e-15;Cov:0.4	CAZymes
cellulose	cellulose	exoglucanase GH9	exo-beta-1,4-glucanase / cellodextrinase	GH9	HMM_DomainE:1e-15;Cov:0.4	CAZymes
cellulose	cellulose	exoglucanase GH9	cellobiohydrolase	GH9	HMM_DomainE:1e-15;Cov:0.4	CAZymes
cellulose	cellulose	cellobiose phosphorylase GH94	cellobionic acid phosphorylase	GH94	HMM_DomainE:1e-15;Cov:0.4	CAZymes
cellulose	cellulose	cellobiose phosphorylase GH94	cellobiose phosphorylase	GH94	HMM_DomainE:1e-15;Cov:0.4	CAZymes
cellulose	cellulose	cellobiose phosphorylase GH94	cellodextrin phosphorylase	GH94	HMM_DomainE:1e-15;Cov:0.4	CAZymes
chitin	chitin	chitin beta-1,6-glucanosyltransferase GH16	chitin beta-1,6-glucanosyltransferase	GH16	HMM_DomainE:1e-15;Cov:0.4	CAZymes
chitin	chitin	endochitinase GH18	chitinase	GH18	HMM_DomainE:1e-15;Cov:0.4	CAZymes
chitin	chitin	endochitinase GH18	Nod factor hydrolase	GH18	HMM_DomainE:1e-15;Cov:0.4	CAZymes
chitin	chitin	endochitinase GH19	chitinase	GH19	HMM_DomainE:1e-15;Cov:0.4	CAZymes
chitin	chitin	endochitinase GH19	chitinase	GH19	HMM_DomainE:1e-15;Cov:0.4	CAZymes
chitin	chitin	endochitinase GH23	chitinase	GH23	HMM_DomainE:1e-15;Cov:0.4	CAZymes
chitin	chitin	beta-N-acetylhexosaminidase GH3	beta-N-acetylhexosaminidase	GH3	HMM_DomainE:1e-15;Cov:0.4	CAZymes
chitin	chitin	beta-N-acetylhexosaminidase GH35	exo-beta-glucosaminidase	GH35	HMM_DomainE:1e-15;Cov:0.4	CAZymes
chitin	chitin	endochitinase GH48	chitinase	GH48	HMM_DomainE:1e-15;Cov:0.4	CAZymes
chitin	chitin	beta-N-acetylhexosaminidase GH5	beta-N-acetylhexosaminidase	GH5	HMM_DomainE:1e-15;Cov:0.4	CAZymes
chitin	chitin	chitobiose phosphorylase GH94	4-O-Î²-D-glucosyl-D-galactose phosphorylase	GH94	HMM_DomainE:1e-15;Cov:0.4	CAZymes
chitin	chitin	chitobiose phosphorylase GH94	chitobiose phosphorylase	GH94	HMM_DomainE:1e-15;Cov:0.4	CAZymes
xylan	xylan	beta-xylosidase GH1	beta-xylosidase	GH1	HMM_DomainE:1e-15;Cov:0.4	CAZymes
xylan	xylan	endoxylanase GH10	[retaining] arabinoxylan-specific endo-beta-1,4-xylanase	GH10	HMM_DomainE:1e-15;Cov:0.4	CAZymes
xylan	xylan	endoxylanase GH10	xylan endotransglycosylase	GH10	HMM_DomainE:1e-15;Cov:0.4	CAZymes
xylan	xylan	endoxylanase GH10	endo-1,3-beta-xylanase	GH10	HMM_DomainE:1e-15;Cov:0.4	CAZymes
xylan	xylan	endoxylanase GH10	endo-1,4-beta-xylanase	GH10	HMM_DomainE:1e-15;Cov:0.4	CAZymes
xylan	xylan	beta-xylosidase GH11	exo-1,4-beta-xylosidase	GH11	HMM_DomainE:1e-15;Cov:0.4	CAZymes
xylan	xylan	endoxylanase GH11	endo-beta-1,4-xylanase	GH11	HMM_DomainE:1e-15;Cov:0.4	CAZymes
xylan	xylan	glucuronidase GH115	xylan alpha-1,2-glucuronidase	GH115	HMM_DomainE:1e-15;Cov:0.4	CAZymes
xylan	xylan	beta-xylosidase GH120	beta-xylosidase	GH120	HMM_DomainE:1e-15;Cov:0.4	CAZymes
xylan	xylan	endoxylanase GH141	xylanase	GH141	HMM_DomainE:1e-15;Cov:0.4	CAZymes
xylan	xylan	beta-xylosidase GH2	beta-xylosidase	GH2	HMM_DomainE:1e-15;Cov:0.4	CAZymes
xylan	xylan	endoxylanase GH26	beta-1,3-xylanase	GH26	HMM_DomainE:1e-15;Cov:0.4	CAZymes
xylan	xylan	beta-xylosidase GH3	xylan 1,4-beta-xylosidase	GH3	HMM_DomainE:1e-15;Cov:0.4	CAZymes
xylan	xylan	beta-xylosidase GH30	[reducing end] beta-xylosidase	GH30	HMM_DomainE:1e-15;Cov:0.4	CAZymes
xylan	xylan	endoxylanase GH30	glucuronoarabinoxylan endo-beta-1,4-xylanase	GH30	HMM_DomainE:1e-15;Cov:0.4	CAZymes
xylan	xylan	beta-xylosidase GH30	beta-xylosidase	GH30	HMM_DomainE:1e-15;Cov:0.4	CAZymes
xylan	xylan	endoxylanase GH30	endo-beta-1,4-xylanase	GH30	HMM_DomainE:1e-15;Cov:0.4	CAZymes
xylan	xylan	alpha-L-arabinofuranosidase GH39	alpha-L-arabinofuranosidase	GH39	HMM_DomainE:1e-15;Cov:0.4	CAZymes
xylan	xylan	beta-xylosidase GH39	beta-xylosidase	GH39	HMM_DomainE:1e-15;Cov:0.4	CAZymes
xylan	xylan	alpha-glucuronidase GH4	alpha-glucuronidase	GH4	HMM_DomainE:1e-15;Cov:0.4	CAZymes
xylan	xylan	alpha-L-arabinofuranosidase GH43	alpha-L-arabinofuranosidase	GH43	HMM_DomainE:1e-15;Cov:0.4	CAZymes
xylan	xylan	beta-xylosidase GH43	beta-1,3-xylosidase	GH43	HMM_DomainE:1e-15;Cov:0.4	CAZymes
xylan	xylan	beta-xylosidase GH43	beta-xylosidase	GH43	HMM_DomainE:1e-15;Cov:0.4	CAZymes
xylan	xylan	endoxylanase GH43	xylanase	GH43	HMM_DomainE:1e-15;Cov:0.4	CAZymes
xylan	xylan	endoxylanase GH5	arabinoxylan-specific endo-beta-1,4-xylanase	GH5	HMM_DomainE:1e-15;Cov:0.4	CAZymes
xylan	xylan	endoxylanase GH5	endo-beta-1,4-xylanase	GH5	HMM_DomainE:1e-15;Cov:0.4	CAZymes
xylan	xylan	endoxylanase GH51	endo-beta-1,4-xylanase	GH51	HMM_DomainE:1e-15;Cov:0.4	CAZymes
xylan	xylan	beta-xylosidase GH52	beta-xylosidase	GH52	HMM_DomainE:1e-15;Cov:0.4	CAZymes
xylan	xylan	beta-xylosidase GH54	beta-xylosidase	GH54	HMM_DomainE:1e-15;Cov:0.4	CAZymes
xylan	xylan	glucuronidase GH67	xylan alpha-1,2-glucuronidase	GH67	HMM_DomainE:1e-15;Cov:0.4	CAZymes
xylan	xylan	glucuronidase GH67	alpha-glucuronidase	GH67	HMM_DomainE:1e-15;Cov:0.4	CAZymes
xylan	xylan	exoxylanase GH8	reducing-end-xylose releasing exo-oligoxylanase	GH8	HMM_DomainE:1e-15;Cov:0.4	CAZymes
xylan	xylan	endoxylanase GH8	endo-1,4-beta-xylanase	GH8	HMM_DomainE:1e-15;Cov:0.4	CAZymes
xylan	xylan	endoxylanase GH98	endo-beta-1,4-xylanase	GH98	HMM_DomainE:1e-15;Cov:0.4	CAZymes
dissimilatory_iron_reduction	CymA	PF03264	Tetraheme cytochrome CymA; The HMM is supposed to be more sensitivity than CymA	FeRed/PF03264	HMM_FullMode:--cut_tc	FeGenie
dissimilatory_iron_reduction	CymA	CymA	Tetraheme cytochrome CymA targeted by FeGenie HMM; The model is supposed to be highly specific	FeRed/CymA	HMM_FullScore:327	FeGenie
dissimilatory_iron_reduction	MacA	PF03150	Di-haem cytochrome c peroxidase of MacA (gsu0466)	FeRed/PF03150	HMM_FullMode:--cut_tc	FeGenie
dissimilatory_iron_reduction	MacA	PF00034	Cytochrome c domain of MacA (gsu0466)	FeRed/PF00034	HMM_FullMode:--cut_tc	FeGenie
dissimilatory_iron_reduction	MtrCAB	MtrA	periplasmic decaheme cytochrome, MtrA	FeRed/MtrA	HMM_FullScore:140	FeGenie
dissimilatory_iron_reduction	MtrCAB	MtrB_TIGR03509	outer membrane porin protein, MtrB	FeRed/MtrB_TIGR03509	HMM_FullScore:240.05	FeGenie
dissimilatory_iron_reduction	MtrCAB	MtrC_TIGR03507	outer membrane decaheme cytochrome, MtrC	FeRed/MtrC_TIGR03507	HMM_FullScore:209.3	FeGenie
dissimilatory_iron_reduction	OmcF_S_Z	OmcF	outer membrane associated cytochrome OmcF	FeRed/OmcF	HMM_FullScore:83.7	FeGenie
dissimilatory_iron_reduction	OmcF_S_Z	OmcS	outer membrane associated cytochrome OmcS	FeRed/OmcS	HMM_FullScore:78.0	FeGenie
dissimilatory_iron_reduction	OmcF_S_Z	OmcZ	outer membrane associated cytochrome OmcZ	FeRed/OmcZ	HMM_FullScore:76.9	FeGenie
dissimilatory_iron_reduction	porin-cytochrome operons	geobacter_PCCs	bacterial porin-cytochrome gene clusters	FeRed/geobacter_PCCs	Blastp_operon:1e-10	FeGenie
dissimilatory_iron_reduction	S-layer associated protein	TherJR_1122	S-layer-associated proteins	FeRed/TherJR_1122	Blastp:1e-10	FeGenie
dissimilatory_iron_reduction	Flavin_based_EET	Ndh2	NAHD dehdyrogenase	FeRed/Ndh2	HMM_FullScore:40	FeGenie
dissimilatory_iron_reduction	Flavin_based_EET	DmkA	demethylmenaquinone synthesis protein DmkA	FeRed/DmkA	HMM_FullScore:17	FeGenie
dissimilatory_iron_reduction	Flavin_based_EET	DmkB	demethylmenaquinone synthesis protein DmkB	FeRed/DmkB	HMM_FullScore:25	FeGenie
dissimilatory_iron_reduction	Flavin_based_EET	EetA	extracellular electron transfer protein EetA	FeRed/EetA	HMM_FullScore:20	FeGenie
dissimilatory_iron_reduction	Flavin_based_EET	EetB	extracellular electron transfer protein EetB	FeRed/EetB	HMM_FullScore:30	FeGenie
dissimilatory_iron_reduction	Flavin_based_EET	FmnA	membrane bound FMN transferase, FmnA	FeRed/FmnA	HMM_FullScore:60	FeGenie
dissimilatory_iron_reduction	Flavin_based_EET	FmnB	membrane anchored FMN transferase, FmnB	FeRed/FmnB	HMM_FullScore:33	FeGenie
dissimilatory_iron_reduction	Flavin_based_EET	PplA	membrane anchored extracellular electron transfer protein	FeRed/PplA	HMM_FullScore:32	FeGenie
Alcohol_Utilization	Alcohol_Utilization	K19861	BEBT, AMAT; benzyl alcohol O-benzoyltransferase [EC:2.3.1.196 2.3.1.232]	K19861	HMM_DomainScore:443.33	KoFamScan
Alcohol_Utilization	Alcohol_Utilization	K19954	adh1; alcohol dehydrogenase [EC:1.1.1.-]	K19954	HMM_FullScore:422.17	KoFamScan
Alcohol_Utilization	Alcohol_Utilization	K19955	adh2; alcohol dehydrogenase [EC:1.1.1.-]	K19955	HMM_FullScore:462.40	KoFamScan
Alcohol_Utilization	Alcohol_Utilization	K00093	mdh; methanol dehydrogenase [EC:1.1.1.244]	K00093	HMM_FullScore:90	KoFamScan
Alcohol_Utilization	Alcohol_Utilization	K13921	pduQ; 1-propanol dehydrogenase	K13921	HMM_DomainScore:487.53	KoFamScan
Alcohol_Utilization	Alcohol_Utilization	K13953	adhP; alcohol dehydrogenase, propanol-preferring [EC:1.1.1.1]	K13953	HMM_DomainScore:332.20	KoFamScan
Alcohol_Utilization	Alcohol_Utilization	K23259	adh; isopropanol dehydrogenase (NADP+) [EC:1.1.1.80]	K23259	HMM_FullScore:452.03	KoFamScan
Alcohol_Utilization	Alcohol_Utilization	K00005	gldA; glycerol dehydrogenase [EC:1.1.1.6]	K00005	HMM_FullScore:322.17	KoFamScan
Alcohol_Utilization	Alcohol_Utilization	K00100	bdhAB; butanol dehydrogenase [EC:1.1.1.-]	K00100	HMM_FullScore:658.30	KoFamScan
Alcohol_Utilization	Alcohol_Utilization	K08325	yqhD; NADP-dependent alcohol dehydrogenase [EC:1.1.-.-]	K08325	HMM_FullScore:482.47	KoFamScan
Alcohol_Utilization	Alcohol_Utilization	K14028	mdh1, mxaF; methanol dehydrogenase (cytochrome c) subunit 1 [EC:1.1.2.7]	K14028	HMM_FullScore:1048.37	KoFamScan
Alcohol_Utilization	Alcohol_Utilization	K14029	mdh2, mxaI; methanol dehydrogenase (cytochrome c) subunit 2 [EC:1.1.2.7]	K14029	HMM_FullScore:129.30	KoFamScan
Alcohol_Utilization	Alcohol_Utilization	K23995	xoxF; lanthanide-dependent methanol dehydrogenase [EC:1.1.2.10]	K23995	HMM_FullScore:836.63	KoFamScan
Aldehyde_Utilization	Aldehyde_Utilization	K00128	ALDH; aldehyde dehydrogenase (NAD+) [EC:1.2.1.3]	K00128	HMM_FullScore:590.27	KoFamScan
Aldehyde_Utilization	Aldehyde_Utilization	K00129	ALDH3; aldehyde dehydrogenase (NAD(P)+) [EC:1.2.1.5]	K00129	HMM_FullScore:771.93	KoFamScan
Aldehyde_Utilization	Aldehyde_Utilization	K00138	aldB; aldehyde dehydrogenase [EC:1.2.1.-]	K00138	HMM_DomainScore:736.23	KoFamScan
Aldehyde_Utilization	Aldehyde_Utilization	K00148	fdhA; glutathione-independent formaldehyde dehydrogenase [EC:1.2.1.46]	K00148	HMM_FullScore:383.37	KoFamScan
Aldehyde_Utilization	Aldehyde_Utilization	K00149	ALDH9A1; aldehyde dehydrogenase family 9 member A1 [EC:1.2.1.47 1.2.1.3]	K00149	HMM_DomainScore:745.50	KoFamScan
Aldehyde_Utilization	Aldehyde_Utilization	K03738	aor; aldehyde:ferredoxin oxidoreductase [EC:1.2.7.5]	K03738	HMM_FullScore:262.67	KoFamScan
Aldehyde_Utilization	Aldehyde_Utilization	K04021	eutE; aldehyde dehydrogenase	K04021	HMM_FullScore:662.37	KoFamScan
Aldehyde_Utilization	Aldehyde_Utilization	K04072	adhE; acetaldehyde dehydrogenase / alcohol dehydrogenase [EC:1.2.1.10 1.1.1.1]	K04072	HMM_FullScore:644.90	KoFamScan
Aldehyde_Utilization	Aldehyde_Utilization	K04073	mhpF; acetaldehyde dehydrogenase [EC:1.2.1.10]	K04073	HMM_DomainScore:455.10	KoFamScan
Aldehyde_Utilization	Aldehyde_Utilization	K07469	mop; aldehyde oxidoreductase [EC:1.2.99.7]	K07469	HMM_FullScore:939.27	KoFamScan
Aldehyde_Utilization	Aldehyde_Utilization	PF00465	adhE; Aldehyde dehydrogenase family	PF00465	HMM_FullMode:--cut_tc	PFAM
Aldehyde_Utilization	Aldehyde_Utilization	PF00171	aldedh; Aldehyde dehydrogenase family	PF00171	HMM_FullMode:--cut_tc	KoFamScan
Fatty_acids_Utilization	Fatty acids transporter	K06076	fadL; long-chain fatty acid transport protein	K06076	HMM_FullScore:73.07	KoFamScan
Fatty_acids_Utilization	Fatty acids transporter	K02106	atoE; short-chain fatty acids transporter	K02106	HMM_FullScore:159.70	KoFamScan
Fatty_acids_Utilization	Fatty acids transporter	K14393	actP; cation/acetate symporter	K14393	HMM_FullScore:289.00	KoFamScan
Fatty_acids_Utilization	acyl-CoA synthetase	K01895	ACSS1_2, acs; acetyl-CoA synthetase [EC:6.2.1.1]	K01895	HMM_DomainScore:775.43	KoFamScan
Fatty_acids_Utilization	acyl-CoA synthetase	K01896	ACSM; medium-chain acyl-CoA synthetase [EC:6.2.1.2]	K01896	HMM_FullScore:937.93	KoFamScan
Fatty_acids_Utilization	acyl-CoA synthetase	K01897	ACSL, fadD; long-chain acyl-CoA synthetase [EC:6.2.1.3]	K01897	HMM_DomainScore:430.63	KoFamScan
Fatty_acids_Utilization	acyl-CoA synthetase	K01907	AACS, acsA; acetoacetyl-CoA synthetase [EC:6.2.1.16]	K01907	HMM_FullScore:540.10	KoFamScan
Fatty_acids_Utilization	acyl-CoA synthetase	K01908	ACSS3, prpE; propionyl-CoA synthetase [EC:6.2.1.17]	K01908	HMM_DomainScore:785.03	KoFamScan
Fatty_acids_Utilization	acyl-CoA synthetase	K00625	E2.3.1.8, pta; phosphate acetyltransferase [EC:2.3.1.8]	K00625	HMM_DomainScore:380.70	KoFamScan
Fatty_acids_Utilization	acyl-CoA synthetase	K13788	pta; phosphate acetyltransferase [EC:2.3.1.8]	K13788	HMM_FullScore:561.23	KoFamScan
Fatty_acids_Utilization	acyl-CoA synthetase	K15024	K15024; putative phosphotransacetylase [EC:2.3.1.8]	K15024	HMM_FullScore:267.87	KoFamScan
Fatty_acids_Utilization	acyl-CoA synthetase	K00925	ackA; acetate kinase [EC:2.7.2.1]	K00925	HMM_FullScore:192.50	KoFamScan
Fatty_acids_Utilization	acyl-CoA synthetase	K01905	acdA; acetate---CoA ligase (ADP-forming) subunit alpha [EC:6.2.1.13]	K01905	HMM_DomainScore:575.27	KoFamScan
Fatty_acids_Utilization	acyl-CoA synthetase	K22224	acdB; acetate---CoA ligase (ADP-forming) subunit beta [EC:6.2.1.13]	K22224	HMM_DomainScore:325.27	KoFamScan
Fatty_acids_Utilization	acyl-CoA synthetase	K24012	acdAB; acetate---CoA ligase (ADP-forming) [EC:6.2.1.13]	K24012	HMM_DomainScore:655.30	KoFamScan
Fatty_acids_Utilization	acyl-CoA dehydrogenase	K00249	ACADM, acd; acyl-CoA dehydrogenase [EC:1.3.8.7]	K00249	HMM_DomainScore:337.80	KoFamScan
Fatty_acids_Utilization	acyl-CoA dehydrogenase	K00255	ACADL; long-chain-acyl-CoA dehydrogenase [EC:1.3.8.8]	K00255	HMM_FullScore:584.80	KoFamScan
Fatty_acids_Utilization	acyl-CoA dehydrogenase	K06445	fadE; acyl-CoA dehydrogenase [EC:1.3.99.-]	K06445	HMM_FullScore:292.67	KoFamScan
Fatty_acids_Utilization	acyl-CoA dehydrogenase	K09479	ACADVL; very long chain acyl-CoA dehydrogenase [EC:1.3.8.9]	K09479	HMM_FullScore:834.93	KoFamScan
Fatty_acids_Utilization	enoyl-CoA hydratase	K01692	paaF, echA; enoyl-CoA hydratase [EC:4.2.1.17]	K01692	HMM_FullScore:226.40	KoFamScan
Fatty_acids_Utilization	enoyl-CoA hydratase	K07511	ECHS1; enoyl-CoA hydratase [EC:4.2.1.17]	K07511	HMM_FullScore:467.13	KoFamScan
Fatty_acids_Utilization	enoyl-CoA hydratase	K13767	fadB; enoyl-CoA hydratase [EC:4.2.1.17]	K13767	HMM_DomainScore:315.70	KoFamScan
Fatty_acids_Utilization	3-hydroxyacyl-CoA dehydrogenase	K00022	HADH; 3-hydroxyacyl-CoA dehydrogenase [EC:1.1.1.35]	K00022	HMM_DomainScore:354.97	KoFamScan
Fatty_acids_Utilization	3-hydroxyacyl-CoA dehydrogenase	K07516	fadN; 3-hydroxyacyl-CoA dehydrogenase [EC:1.1.1.35]	K07516	HMM_DomainScore:410.27	KoFamScan
Fatty_acids_Utilization	3-hydroxyacyl-CoA dehydrogenase / enoyl-CoA hydratase	K01825	fadB; 3-hydroxyacyl-CoA dehydrogenase / enoyl-CoA hydratase / 3-hydroxybutyryl-CoA epimerase / enoyl-CoA isomerase [EC:1.1.1.35 4.2.1.17 5.1.2.3 5.3.3.8]	K01825	HMM_DomainScore:745.07	KoFamScan
Fatty_acids_Utilization	3-hydroxyacyl-CoA dehydrogenase / enoyl-CoA hydratase	K01782	fadJ; 3-hydroxyacyl-CoA dehydrogenase / enoyl-CoA hydratase / 3-hydroxybutyryl-CoA epimerase [EC:1.1.1.35 4.2.1.17 5.1.2.3]	K01782	HMM_DomainScore:791.57	KoFamScan
Fatty_acids_Utilization	3-hydroxyacyl-CoA dehydrogenase / enoyl-CoA hydratase	K07514	EHHADH; enoyl-CoA hydratase / 3-hydroxyacyl-CoA dehydrogenase / 3,2-trans-enoyl-CoA isomerase [EC:4.2.1.17 1.1.1.35 5.3.3.8]	K07514	HMM_FullScore:927.23	KoFamScan
Fatty_acids_Utilization	3-hydroxyacyl-CoA dehydrogenase / enoyl-CoA hydratase	K07515	HADHA; enoyl-CoA hydratase / long-chain 3-hydroxyacyl-CoA dehydrogenase [EC:4.2.1.17 1.1.1.211]	K07515	HMM_FullScore:870.33	KoFamScan
Fatty_acids_Utilization	3-hydroxyacyl-CoA dehydrogenase / enoyl-CoA hydratase	K10527	MFP2; enoyl-CoA hydratase/3-hydroxyacyl-CoA dehydrogenase [EC:4.2.1.17 1.1.1.35 1.1.1.211]	K10527	HMM_DomainScore:695.60	KoFamScan
Fatty_acids_Utilization	acetyl-CoA acyltransferase	K00632	fadA, fadI; acetyl-CoA acyltransferase [EC:2.3.1.16]	K00632	HMM_DomainScore:504.03	KoFamScan
Fatty_acids_Utilization	acetyl-CoA acyltransferase	K07508	ACAA2; acetyl-CoA acyltransferase 2 [EC:2.3.1.16]	K07508	HMM_FullScore:577.87	KoFamScan
Fatty_acids_Utilization	acetyl-CoA acyltransferase	K07509	HADHB; acetyl-CoA acyltransferase [EC:2.3.1.16]	K07509	HMM_FullScore:536.17	KoFamScan
Fatty_acids_Utilization	acetyl-CoA acyltransferase	K07513	ACAA1; acetyl-CoA acyltransferase 1 [EC:2.3.1.16]	K07513	HMM_DomainScore:544.17	KoFamScan
TRAP_transporter	TRAP_transporter	K21393	yiaN; TRAP-type transport system large permease protein	K21393	HMM_FullScore:493.87	KoFamScan
TRAP_transporter	TRAP_transporter	K21394	yiaM; TRAP-type transport system small permease protein	K21394	HMM_DomainScore:94.90	KoFamScan
TRAP_transporter	TRAP_transporter	K21395	yiaO; TRAP-type transport system periplasmic protein	K21395	HMM_DomainScore:139.63	KoFamScan
TRAP_transporter	TRAP_transporter	K11688	dctP; C4-dicarboxylate-binding protein DctP	K11688	HMM_DomainScore:344.37	KoFamScan
TRAP_transporter	TRAP_transporter	K11689	dctQ; C4-dicarboxylate transporter, DctQ subunit	K11689	HMM_FullScore:138.10	KoFamScan
TRAP_transporter	TRAP_transporter	K11690	dctM; C4-dicarboxylate transporter, DctM subunit	K11690	HMM_DomainScore:248.20	KoFamScan
Formate_utilization	Formate_utilization	K00122	FDH; formate dehydrogenase [EC:1.17.1.9]	K00122	HMM_DomainScore:258.27	KoFamScan
Formate_utilization	Formate_utilization	K00123	fdoG, fdhF, fdwA; formate dehydrogenase major subunit [EC:1.17.1.9]	K00123	HMM_FullScore:814.50	KoFamScan
Formate_utilization	Formate_utilization	K05299	fdhA; formate dehydrogenase (NADP+) alpha subunit [EC:1.17.1.10]	K05299	HMM_FullScore:1254.77	KoFamScan
Formate_utilization	Formate_utilization	K08348	fdnG; formate dehydrogenase-N, alpha subunit [EC:1.17.5.3]	K08348	HMM_DomainScore:1599.13	KoFamScan
Formate_utilization	Formate_utilization	K22516	fdhA; formate dehydrogenase (coenzyme F420) alpha subunit [EC:1.17.98.3 1.8.98.6]	K22516	HMM_FullScore:920.77	KoFamScan
Formate_transporter	Formate_transporter	K21993	fdhC; formate transporter	K21993	HMM_DomainScore:296.77	KoFamScan
Formate_transporter	Formate_transporter	K03459	focB; formate transporter	K03459	HMM_FullScore:509.23	KoFamScan
Formate_transporter	Formate_transporter	K06212	focA; formate transporter	K06212	HMM_FullScore:336.83	KoFamScan
Hydrogenase	FeFeHydrogenase_TIGR02512	FeFeHydrogenase_TIGR02512	FeFeHydrogenase_TIGR02512	FeFeHydrogenase_TIGR02512	HMM_FullMode:--cut_tc	MetabolicHMM
Hydrogenase	FeFeHydrogenase_TIGR04105	FeFeHydrogenase_TIGR04105	FeFeHydrogenase_TIGR04105	FeFeHydrogenase_TIGR04105	HMM_FullMode:--cut_tc	MetabolicHMM
Hydrogenase	Hydrogenase_Group_1	Hydrogenase_Group_1	Hydrogenase_Group_1	Hydrogenase_Group_1	HMM_FullMode:--cut_tc	MetabolicHMM
Hydrogenase	Hydrogenase_Group_2a	Hydrogenase_Group_2a	Hydrogenase_Group_2a	Hydrogenase_Group_2a	HMM_FullMode:--cut_tc	MetabolicHMM
Hydrogenase	Hydrogenase_Group_2b	Hydrogenase_Group_2b	Hydrogenase_Group_2b	Hydrogenase_Group_2b	HMM_FullMode:--cut_tc	MetabolicHMM
Hydrogenase	Hydrogenase_Group_3a	Hydrogenase_Group_3a	Hydrogenase_Group_3a	Hydrogenase_Group_3a	HMM_FullMode:--cut_tc	MetabolicHMM
Hydrogenase	Hydrogenase_Group_3b	Hydrogenase_Group_3b	Hydrogenase_Group_3b	Hydrogenase_Group_3b	HMM_FullMode:--cut_tc	MetabolicHMM
Hydrogenase	Hydrogenase_Group_3c	Hydrogenase_Group_3c	Hydrogenase_Group_3c	Hydrogenase_Group_3c	HMM_FullMode:--cut_tc	MetabolicHMM
Hydrogenase	Hydrogenase_Group_3d	Hydrogenase_Group_3d	Hydrogenase_Group_3d	Hydrogenase_Group_3d	HMM_FullMode:--cut_tc	MetabolicHMM
Hydrogenase	Hydrogenase_Group_4	Hydrogenase_Group_4	Hydrogenase_Group_4	Hydrogenase_Group_4	HMM_FullMode:--cut_tc	MetabolicHMM
Upper_ED_pathway	Upper_ED_pathway	K00036	G6PD, zwf; glucose-6-phosphate 1-dehydrogenase [EC:1.1.1.49 1.1.1.363]	K00036	HMM_FullScore:377.1	KoFamScan
Upper_ED_pathway	Upper_ED_pathway	K01057	PGLS, pgl, devB; 6-phosphogluconolactonase [EC:3.1.1.31]	K01057	HMM_FullScore:116.93	KoFamScan
Upper_ED_pathway	Upper_ED_pathway	K07404	pgl; 6-phosphogluconolactonase [EC:3.1.1.31]	K07404	HMM_DomainScore:125.3	KoFamScan
Upper_ED_pathway	Upper_ED_pathway	K01690	edd; phosphogluconate dehydratase [EC:4.2.1.12]	K01690	HMM_DomainScore:519.07	KoFamScan
Upper_ED_pathway	Upper_ED_pathway	K01625	eda; 2-dehydro-3-deoxyphosphogluconate aldolase / (4S)-4-hydroxy-2-oxoglutarate aldolase [EC:4.1.2.14 4.1.3.42]	K01625	HMM_FullScore:377.1	KoFamScan
Lactate_Utilization	Lactate_Utilization	K00016	LDH, ldh; L-lactate dehydrogenase [EC:1.1.1.27]	K00016	HMM_FullScore:313.57	KoFamScan
Lactate_Utilization	Lactate_Utilization	K00101	lldD; L-lactate dehydrogenase (cytochrome) [EC:1.1.2.3]	K00101	HMM_DomainScore:475.23	KoFamScan
Lactate_Utilization	Lactate_Utilization	K00102	LDHD, dld; D-lactate dehydrogenase (cytochrome) [EC:1.1.2.4]	K00102	HMM_FullScore:505.10	KoFamScan
Lactate_Utilization	Lactate_Utilization	K00427	lldP, lctP; L-lactate permease	K00427	HMM_FullScore:928.90	KoFamScan
Lactate_Utilization	Lactate_Utilization	K00782	lldG; L-lactate dehydrogenase complex protein LldG	K00782	HMM_DomainScore:117.23	KoFamScan
Lactate_Utilization	Lactate_Utilization	K03303	lctP; lactate permease	K03303	HMM_FullScore:97.70	KoFamScan
Lactate_Utilization	Lactate_Utilization	K03777	dld; D-lactate dehydrogenase (quinone) [EC:1.1.5.12]	K03777	HMM_FullScore:627.40	KoFamScan
Lactate_Utilization	Lactate_Utilization	K03778	ldhA; D-lactate dehydrogenase [EC:1.1.1.28]	K03778	HMM_DomainScore:333.70	KoFamScan
Lactate_Utilization	Lactate_Utilization	K05523	hchA; D-lactate dehydratase / protein deglycase [EC:4.2.1.130 3.5.1.124]	K05523	HMM_FullScore:359.40	KoFamScan
Lactate_Utilization	Lactate_Utilization	K08178	JEN; MFS transporter, SHS family, lactate transporter	K08178	HMM_DomainScore:280.13	KoFamScan
Lactate_Utilization	Lactate_Utilization	K18928	lldE; L-lactate dehydrogenase complex protein LldE	K18928	HMM_DomainScore:262.83	KoFamScan
Lactate_Utilization	Lactate_Utilization	K18929	lldF; L-lactate dehydrogenase complex protein LldF	K18929	HMM_FullScore:445.63	KoFamScan
Lactate_Utilization	Lactate_Utilization	K18930	dld; D-lactate dehydrogenase	K18930	HMM_FullScore:482.63	KoFamScan
Lactate_Utilization	Lactate_Utilization	K21836	dld; D-lactate dehydrogenase (acceptor) [EC:1.1.99.6]	K21836	HMM_FullScore:50	KoFamScan
Central Carbon Metabolism	EMP_pathway	K00844	HK; hexokinase [EC:2.7.1.1]	K00844	HMM_DomainScore:102.47	KoFamScan
Central Carbon Metabolism	EMP_pathway	K12407	GCK; glucokinase [EC:2.7.1.2]	K12407	HMM_DomainScore:765.93	KoFamScan
Central Carbon Metabolism	EMP_pathway	K00845	glk; glucokinase [EC:2.7.1.2]	K00845	HMM_FullScore:177.73	KoFamScan
Central Carbon Metabolism	EMP_pathway	K25026	glk; glucokinase [EC:2.7.1.2]	K25026	HMM_FullScore:275.53	KoFamScan
Central Carbon Metabolism	EMP_pathway	K00886	ppgK; polyphosphate glucokinase [EC:2.7.1.63]	K00886	HMM_DomainScore:153.93	KoFamScan
Central Carbon Metabolism	EMP_pathway	K08074	ADPGK; ADP-dependent glucokinase [EC:2.7.1.147]	K08074	HMM_FullScore:255.50	KoFamScan
Central Carbon Metabolism	EMP_pathway	K00918	pfkC; ADP-dependent phosphofructokinase/glucokinase [EC:2.7.1.146 2.7.1.147]	K00918	HMM_FullScore:214.87	KoFamScan
Central Carbon Metabolism	EMP_pathway	K01810	GPI, pgi; glucose-6-phosphate isomerase [EC:5.3.1.9]	K01810	HMM_DomainScore:184.23	KoFamScan
Central Carbon Metabolism	EMP_pathway	K06859	pgi1; glucose-6-phosphate isomerase, archaeal [EC:5.3.1.9]	K06859	HMM_FullScore:106.03	KoFamScan
Central Carbon Metabolism	EMP_pathway	K13810	tal-pgi; transaldolase / glucose-6-phosphate isomerase [EC:2.2.1.2 5.3.1.9]	K13810	HMM_FullScore:684.87	KoFamScan
Central Carbon Metabolism	EMP_pathway	K15916	pgi-pmi; glucose/mannose-6-phosphate isomerase [EC:5.3.1.9 5.3.1.8]	K15916	HMM_FullScore:169.33	KoFamScan
Central Carbon Metabolism	EMP_pathway	K00850	pfkA, PFK; 6-phosphofructokinase 1 [EC:2.7.1.11]	K00850	HMM_FullScore:368.23	KoFamScan
Central Carbon Metabolism	EMP_pathway	K16370	pfkB; 6-phosphofructokinase 2 [EC:2.7.1.11]	K16370	HMM_FullScore:315.07	KoFamScan
Central Carbon Metabolism	EMP_pathway	K21071	pfk, pfp; ATP-dependent phosphofructokinase / diphosphate-dependent phosphofructokinase [EC:2.7.1.11 2.7.1.90]	K21071	HMM_DomainScore:359.60	KoFamScan
Central Carbon Metabolism	EMP_pathway	K00918	pfkC; ADP-dependent phosphofructokinase/glucokinase [EC:2.7.1.146 2.7.1.147]	K00918	HMM_FullScore:214.87	KoFamScan
Central Carbon Metabolism	EMP_pathway	K01623	ALDO; fructose-bisphosphate aldolase, class I [EC:4.1.2.13]	K01623	HMM_FullScore:44.93	KoFamScan
Central Carbon Metabolism	EMP_pathway	K01624	FBA, fbaA; fructose-bisphosphate aldolase, class II [EC:4.1.2.13]	K01624	HMM_FullScore:85.80	KoFamScan
Central Carbon Metabolism	EMP_pathway	K11645	fbaB; fructose-bisphosphate aldolase, class I [EC:4.1.2.13]	K11645	HMM_FullScore:293.83	KoFamScan
Central Carbon Metabolism	EMP_pathway	K16305	K16305; fructose-bisphosphate aldolase / 6-deoxy-5-ketofructose 1-phosphate synthase [EC:4.1.2.13 2.2.1.11]	K16305	HMM_FullScore:497.90	KoFamScan
Central Carbon Metabolism	EMP_pathway	K16306	K16306; fructose-bisphosphate aldolase / 2-amino-3,7-dideoxy-D-threo-hept-6-ulosonate synthase [EC:4.1.2.13 2.2.1.10]	K16306	HMM_FullScore:342.37	KoFamScan
Central Carbon Metabolism	EMP_pathway	K01803	TPI, tpiA; triosephosphate isomerase (TIM) [EC:5.3.1.1]	K01803	HMM_DomainScore:112.80	KoFamScan
Central Carbon Metabolism	EMP_pathway	K00134	GAPDH, gapA; glyceraldehyde 3-phosphate dehydrogenase [EC:1.2.1.12]	K00134	HMM_FullScore:413.73	KoFamScan
Central Carbon Metabolism	EMP_pathway	K00150	gap2; glyceraldehyde-3-phosphate dehydrogenase (NAD(P)) [EC:1.2.1.59]	K00150	HMM_FullScore:279.87	KoFamScan
Central Carbon Metabolism	EMP_pathway	K11389	gapor; glyceraldehyde-3-phosphate dehydrogenase (ferredoxin) [EC:1.2.7.6]	K11389	HMM_FullScore:632.23	KoFamScan
Central Carbon Metabolism	EMP_pathway	K00927	PGK, pgk; phosphoglycerate kinase [EC:2.7.2.3]	K00927	HMM_FullScore:95.40	KoFamScan
Central Carbon Metabolism	EMP_pathway	K01834	PGAM, gpmA; 2,3-bisphosphoglycerate-dependent phosphoglycerate mutase [EC:5.4.2.11]	K01834	HMM_DomainScore:148.67	KoFamScan
Central Carbon Metabolism	EMP_pathway	K15633	gpmI; 2,3-bisphosphoglycerate-independent phosphoglycerate mutase [EC:5.4.2.12]	K15633	HMM_FullScore:74.63	KoFamScan
Central Carbon Metabolism	EMP_pathway	K15634	gpmB; probable phosphoglycerate mutase [EC:5.4.2.12]	K15634	HMM_DomainScore:199.87	KoFamScan
Central Carbon Metabolism	EMP_pathway	K15635	apgM; 2,3-bisphosphoglycerate-independent phosphoglycerate mutase [EC:5.4.2.12]	K15635	HMM_FullScore:109.00	KoFamScan
Central Carbon Metabolism	EMP_pathway	K01689	ENO, eno; enolase [EC:4.2.1.11]	K01689	HMM_FullScore:69.30	KoFamScan
Central Carbon Metabolism	EMP_pathway	K00873	PK, pyk; pyruvate kinase [EC:2.7.1.40]	K00873	HMM_FullScore:55.43	KoFamScan
Central Carbon Metabolism	EMP_pathway	K12406	PKLR; pyruvate kinase isozymes R/L [EC:2.7.1.40]	K12406	HMM_FullScore:1025.97	KoFamScan
Central Carbon Metabolism	TCA_cycle	K01647	CS, gltA; citrate synthase [EC:2.3.3.1]	K01647	HMM_FullScore:355.90	KoFamScan
Central Carbon Metabolism	TCA_cycle	K05942	citrate (Re)-synthase	K05942	HMM_FullScore:338.83	KoFamScan
Central Carbon Metabolism	TCA_cycle	K01681	ACO, acnA; aconitate hydratase [EC:4.2.1.3]	K01681	HMM_FullScore:1301.70	KoFamScan
Central Carbon Metabolism	TCA_cycle	K01682	acnB; aconitate hydratase 2 / 2-methylisocitrate dehydratase [EC:4.2.1.3 4.2.1.99]	K01682	HMM_FullScore:710.43	KoFamScan
Central Carbon Metabolism	TCA_cycle	K00031	IDH1, IDH2, icd; isocitrate dehydrogenase [EC:1.1.1.42]	K00031	HMM_FullScore:183.80	KoFamScan
Central Carbon Metabolism	TCA_cycle	K00030	IDH3; isocitrate dehydrogenase (NAD+) [EC:1.1.1.41]	K00030	HMM_FullScore:458.97	KoFamScan
Central Carbon Metabolism	TCA_cycle	K00164	OGDH, sucA; 2-oxoglutarate dehydrogenase E1 component [EC:1.2.4.2]	K00164	HMM_DomainScore:1219.87	KoFamScan
Central Carbon Metabolism	TCA_cycle	K00658	DLST, sucB; 2-oxoglutarate dehydrogenase E2 component (dihydrolipoamide succinyltransferase) [EC:2.3.1.61]	K00658	HMM_DomainScore:459.77	KoFamScan
Central Carbon Metabolism	TCA_cycle	K01616	kgd; 2-oxoglutarate decarboxylase [EC:4.1.1.71]	K01616	HMM_FullScore:1694.43	KoFamScan
Central Carbon Metabolism	TCA_cycle	K00382	DLD, lpd, pdhD; dihydrolipoamide dehydrogenase [EC:1.8.1.4]	K00382	HMM_FullScore:466.70	KoFamScan
Central Carbon Metabolism	TCA_cycle	K00174	korA, oorA, oforA; 2-oxoglutarate/2-oxoacid ferredoxin oxidoreductase subunit alpha [EC:1.2.7.3 1.2.7.11]	K00174	HMM_FullScore:252.47	KoFamScan
Central Carbon Metabolism	TCA_cycle	K00175	korB, oorB, oforB; 2-oxoglutarate/2-oxoacid ferredoxin oxidoreductase subunit beta [EC:1.2.7.3 1.2.7.11]	K00175	HMM_DomainScore:243.30	KoFamScan
Central Carbon Metabolism	TCA_cycle	K00177	korC, oorC; 2-oxoglutarate ferredoxin oxidoreductase subunit gamma [EC:1.2.7.3]	K00177	HMM_FullScore:151.03	KoFamScan
Central Carbon Metabolism	TCA_cycle	K00176	korD, oorD; 2-oxoglutarate ferredoxin oxidoreductase subunit delta [EC:1.2.7.3]	K00176	HMM_DomainScore:69.87	KoFamScan
Central Carbon Metabolism	TCA_cycle	K01902	sucD; succinyl-CoA synthetase alpha subunit [EC:6.2.1.5]	K01902	HMM_DomainScore:367.37	KoFamScan
Central Carbon Metabolism	TCA_cycle	K01903	sucC; succinyl-CoA synthetase beta subunit [EC:6.2.1.5]	K01903	HMM_DomainScore:503.57	KoFamScan
Central Carbon Metabolism	TCA_cycle	K01899	LSC1; succinyl-CoA synthetase alpha subunit [EC:6.2.1.4 6.2.1.5]	K01899	HMM_FullScore:555.47	KoFamScan
Central Carbon Metabolism	TCA_cycle	K01900	LSC2; succinyl-CoA synthetase beta subunit [EC:6.2.1.4 6.2.1.5]	K01900	HMM_FullScore:574.67	KoFamScan
Central Carbon Metabolism	TCA_cycle	K18118	aarC, cat1; succinyl-CoA:acetate CoA-transferase [EC:2.8.3.18]	K18118	HMM_FullScore:681.97	KoFamScan
Central Carbon Metabolism	TCA_cycle	K00234	SDHA, SDH1; succinate dehydrogenase (ubiquinone) flavoprotein subunit [EC:1.3.5.1]	K00234	HMM_FullScore:1183.07	KoFamScan
Central Carbon Metabolism	TCA_cycle	K00235	SDHB, SDH2; succinate dehydrogenase (ubiquinone) iron-sulfur subunit [EC:1.3.5.1]	K00235	HMM_FullScore:474.60	KoFamScan
Central Carbon Metabolism	TCA_cycle	K00236	SDHC, SDH3; succinate dehydrogenase (ubiquinone) cytochrome b560 subunit	K00236	HMM_DomainScore:132.17	KoFamScan
Central Carbon Metabolism	TCA_cycle	K00237	SDHD, SDH4; succinate dehydrogenase (ubiquinone) membrane anchor subunit	K00237	HMM_DomainScore:83.73	KoFamScan
Central Carbon Metabolism	TCA_cycle	K00239	sdhA, frdA; succinate dehydrogenase / fumarate reductase, flavoprotein subunit [EC:1.3.5.1 1.3.5.4]	K00239	HMM_DomainScore:690.20	KoFamScan
Central Carbon Metabolism	TCA_cycle	K00240	sdhB, frdB; succinate dehydrogenase / fumarate reductase, iron-sulfur subunit [EC:1.3.5.1 1.3.5.4]	K00240	HMM_DomainScore:103.30	KoFamScan
Central Carbon Metabolism	TCA_cycle	K00241	sdhC, frdC; succinate dehydrogenase / fumarate reductase, cytochrome b subunit	K00241	HMM_DomainScore:54.17	KoFamScan
Central Carbon Metabolism	TCA_cycle	K00242	sdhD, frdD; succinate dehydrogenase / fumarate reductase, membrane anchor subunit	K00242	HMM_DomainScore:62.50	KoFamScan
Central Carbon Metabolism	TCA_cycle	K18859	sdhD, frdD; succinate dehydrogenase / fumarate reductase, subunit D	K18859	HMM_FullScore:155.80	KoFamScan
Central Carbon Metabolism	TCA_cycle	K18860	sdhD, frdD; putative succinate dehydrogenase / fumarate reductase, subunit D	K18860	HMM_FullScore:127.53	KoFamScan
Central Carbon Metabolism	TCA_cycle	K00244	frdA; fumarate reductase flavoprotein subunit [EC:1.3.5.4]	K00244	HMM_DomainScore:365.50	KoFamScan
Central Carbon Metabolism	TCA_cycle	K00245	frdB; fumarate reductase iron-sulfur subunit [EC:1.3.5.4]	K00245	HMM_DomainScore:279.30	KoFamScan
Central Carbon Metabolism	TCA_cycle	K00246	frdC; fumarate reductase subunit C	K00246	HMM_DomainScore:53.70	KoFamScan
Central Carbon Metabolism	TCA_cycle	K00247	frdD; fumarate reductase subunit D	K00247	HMM_FullScore:36.67	KoFamScan
Central Carbon Metabolism	TCA_cycle	K01676	E4.2.1.2A, fumA, fumB; fumarate hydratase, class I [EC:4.2.1.2]	K01676	HMM_FullScore:351.63	KoFamScan
Central Carbon Metabolism	TCA_cycle	K01679	E4.2.1.2B, fumC; fumarate hydratase, class II [EC:4.2.1.2]	K01679	HMM_FullScore:642.30	KoFamScan
Central Carbon Metabolism	TCA_cycle	K01677	E4.2.1.2AA, fumA; fumarate hydratase subunit alpha [EC:4.2.1.2]	K01677	HMM_DomainScore:301.07	KoFamScan
Central Carbon Metabolism	TCA_cycle	K01678	E4.2.1.2AB, fumB; fumarate hydratase subunit beta [EC:4.2.1.2]	K01678	HMM_DomainScore:220.17	KoFamScan
Central Carbon Metabolism	TCA_cycle	K00026	MDH2; malate dehydrogenase [EC:1.1.1.37]	K00026	HMM_FullScore:501.90	KoFamScan
Central Carbon Metabolism	TCA_cycle	K00025	MDH1; malate dehydrogenase [EC:1.1.1.37]	K00025	HMM_FullScore:550.20	KoFamScan
Central Carbon Metabolism	TCA_cycle	K00024	mdh; malate dehydrogenase [EC:1.1.1.37]	K00024	HMM_DomainScore:331.37	KoFamScan
Central Carbon Metabolism	TCA_cycle	K00116	mqo; malate dehydrogenase (quinone) [EC:1.1.5.4]	K00116	HMM_FullScore:161.30	KoFamScan
Photosystem	proteorhodopsin	proteorhodopsin	light-activated retinal-containing proton pump	proteorhodopsin	HMM_FullScore: 30	MicRhoDE
Photosystem	Photosystem_I	K02689	psaA; photosystem I P700 chlorophyll a apoprotein A1	K02689	HMM_FullScore:951.03	KoFamScan
Photosystem	Photosystem_I	K02690	psaB; photosystem I P700 chlorophyll a apoprotein A2	K02690	HMM_DomainScore:1058.07	KoFamScan
Photosystem	Photosystem_I	K02691	psaC; photosystem I subunit VII	K02691	HMM_DomainScore:127.47	KoFamScan
Photosystem	Photosystem_I	K02692	psaD; photosystem I subunit II	K02692	HMM_FullScore:127.73	KoFamScan
Photosystem	Photosystem_I	K02693	psaE; photosystem I subunit IV	K02693	HMM_FullScore:65.77	KoFamScan
Photosystem	Photosystem_I	K02694	psaF; photosystem I subunit III	K02694	HMM_FullScore:83.27	KoFamScan
Photosystem	Photosystem_I	K02696	psaI; photosystem I subunit VIII	K02696	HMM_DomainScore:34.50	KoFamScan
Photosystem	Photosystem_I	K02697	psaJ; photosystem I subunit IX	K02697	HMM_DomainScore:30.67	KoFamScan
Photosystem	Photosystem_I	K02698	psaK; photosystem I subunit X	K02698	HMM_FullScore:45.50	KoFamScan
Photosystem	Photosystem_I	K02699	psaL; photosystem I subunit XI	K02699	HMM_DomainScore:187.87	KoFamScan
Photosystem	Photosystem_I	K02700	psaM; photosystem I subunit XII	K02700	HMM_FullScore:36.23	KoFamScan
Photosystem	Photosystem_I	K08905	psaG; photosystem I subunit V	K08905	HMM_FullScore:116.80	KoFamScan
Photosystem	Photosystem_I	K02695	psaH; photosystem I subunit VI	K02695	HMM_FullScore:128.90	KoFamScan
Photosystem	Photosystem_I	K02701	psaN; photosystem I subunit PsaN	K02701	HMM_FullScore:131.33	KoFamScan
Photosystem	Photosystem_I	K14332	psaO; photosystem I subunit PsaO	K14332	HMM_FullScore:116.50	KoFamScan
Photosystem	Photosystem_I	K02702	psaX; photosystem I 4.8kDa protein	K02702	HMM_FullScore:41.90	KoFamScan
Cytochrome_b6_f_complex	Cytochrome_b6_f_complex	petB	petB; cytochrome b6	K02635	HMM_FullScore:297.57	KoFamScan
Cytochrome_b6_f_complex	Cytochrome_b6_f_complex	petD	petD; cytochrome b6-f complex subunit 4	K02637	HMM_FullScore:144.73	KoFamScan
Cytochrome_b6_f_complex	Cytochrome_b6_f_complex	petA	petA; apocytochrome f	K02634	HMM_FullScore:207.97	KoFamScan
Cytochrome_b6_f_complex	Cytochrome_b6_f_complex	petC	petC; cytochrome b6-f complex iron-sulfur subunit [EC:1.10.9.1]	K02636	HMM_FullScore:109.60	KoFamScan
Cytochrome_b6_f_complex	Cytochrome_b6_f_complex	petL	petL; cytochrome b6-f complex subunit 6	K02642	HMM_FullScore:31.13	KoFamScan
Cytochrome_b6_f_complex	Cytochrome_b6_f_complex	petM	petM; cytochrome b6-f complex subunit 7	K02643	HMM_FullScore:35.63	KoFamScan
Cytochrome_b6_f_complex	Cytochrome_b6_f_complex	petN	petN; cytochrome b6-f complex subunit 8	K03689	HMM_DomainScore:31.50	KoFamScan
Cytochrome_b6_f_complex	Cytochrome_b6_f_complex	petG	petG; cytochrome b6-f complex subunit 5	K02640	HMM_FullScore:58.07	KoFamScan
Anoxygenic_photosynthesis	Anoxygenic_photosynthesis_II	pufM	pufM; photosynthetic reaction center M subunit	K08929	HMM_DomainScore:428.23	KoFamScan
Anoxygenic_photosynthesis	Anoxygenic_photosynthesis_II	pufL	pufL; photosynthetic reaction center L subunit	K08928	HMM_DomainScore:387.10	KoFamScan
Anoxygenic_photosynthesis	Anoxygenic_photosynthesis_I	pscA	pscA; photosystem P840 reaction center large subunit	K08940	HMM_FullScore:1014.30	KoFamScan
Anoxygenic_photosynthesis	Anoxygenic_photosynthesis_I	pscB	pscB; photosystem P840 reaction center iron-sulfur protein	K08941	HMM_FullScore:194.87	KoFamScan
Anoxygenic_photosynthesis	Anoxygenic_photosynthesis_I	pscC	pscC; photosystem P840 reaction center cytochrome c551	K08942	HMM_FullScore:234.87	KoFamScan
Anoxygenic_photosynthesis	Anoxygenic_photosynthesis_I	pscD	pscD; photosystem P840 reaction center protein PscD	K08943	HMM_FullScore:185.30	KoFamScan
Retinal_biosynthesis	Retinal_biosynthesis	crtY	lcyB, crtL1, crtY; lycopene beta-cyclase [EC:5.5.1.19]	K06443	HMM_FullScore:118.87	KoFamScan
Retinal_biosynthesis	Retinal_biosynthesis	crtB	crtB; 15-cis-phytoene/all-trans-phytoene synthase [EC:2.5.1.32 2.5.1.99]	K02291	HMM_DomainScore:167.47	KoFamScan
Retinal_biosynthesis	Retinal_biosynthesis	crtI	crtI; phytoene desaturase [EC:1.3.99.26 1.3.99.28 1.3.99.29 1.3.99.31]	K10027	HMM_DomainScore:518.93	KoFamScan
Retinal_biosynthesis	Retinal_biosynthesis	GGPS	GGPS; geranylgeranyl diphosphate synthase, type II [EC:2.5.1.1 2.5.1.10 2.5.1.29]	K13789	HMM_FullScore:360.00	KoFamScan
Retinal_biosynthesis	Retinal_biosynthesis	diox1	diox1; all-trans-8'-apo-beta-carotenal 15,15'-oxygenase [EC:1.13.11.75]	K00464	HMM_DomainScore:405.83	KoFamScan
Photosystem	Photosystem_II	psbA	psbA; photosystem II P680 reaction center D1 protein [EC:1.10.3.9]	K02703	HMM_FullScore:268.27	KoFamScan
Photosystem	Photosystem_II	psbD	psbD; photosystem II P680 reaction center D2 protein [EC:1.10.3.9]	K02706	HMM_FullScore:352.03	KoFamScan
Photosystem	Photosystem_II	psbC	psbC; photosystem II CP43 chlorophyll apoprotein	K02705	HMM_DomainScore:330.73	KoFamScan
Photosystem	Photosystem_II	psbB	psbB; photosystem II CP47 chlorophyll apoprotein	K02704	HMM_FullScore:290.27	KoFamScan
Photosystem	Photosystem_II	psbE	psbE; photosystem II cytochrome b559 subunit alpha	K02707	HMM_FullScore:79.77	KoFamScan
Photosystem	Photosystem_II	psbF	psbF; photosystem II cytochrome b559 subunit beta	K02708	HMM_FullScore:64.83	KoFamScan
N_metabolism	Nitrate_reduction	narG	narG, narZ, nxrA; nitrate reductase / nitrite oxidoreductase, alpha subunit [EC:1.7.5.1 1.7.99.-]	K00370	HMM_FullScore:826.80	KoFamScan
N_metabolism	Nitrate_reduction	narH	narH, narY, nxrB; nitrate reductase / nitrite oxidoreductase, beta subunit [EC:1.7.5.1 1.7.99.-]	K00371	HMM_DomainScore:250.77	KoFamScan
N_metabolism	Nitrate_reduction	napA	napA; periplasmic nitrate reductase NapA [EC:1.7.99.-]	K02567	HMM_FullScore:806.87	KoFamScan
N_metabolism	Nitrate_reduction	napB	napB; cytochrome c-type protein NapB	K02568	HMM_DomainScore:27.30	KoFamScan
N_metabolism	DNRA	nirB	nirB; nitrite reductase (NADH) large subunit [EC:1.7.1.15]	K00362	HMM_FullScore:539.87	KoFamScan
N_metabolism	DNRA	nirD	nirD; nitrite reductase (NADH) small subunit [EC:1.7.1.15]	K00363	HMM_DomainScore:101.03	KoFamScan
N_metabolism	DNRA	nrfA	nrfA; nitrite reductase (cytochrome c-552) [EC:1.7.2.2]	K03385	HMM_FullScore:168.80	KoFamScan
N_metabolism	DNRA	nrfH	nrfH; cytochrome c nitrite reductase small subunit	K15876	HMM_FullScore:121.00	KoFamScan
N_metabolism	Nitrite_reduction	nirK	nirK; nitrite reductase (NO-forming) [EC:1.7.2.1]	K00368	HMM_FullScore:217.77	KoFamScan
N_metabolism	Nitrite_reduction	nirS	nirS; nitrite reductase (NO-forming) / hydroxylamine reductase [EC:1.7.2.1 1.7.99.1]	K15864	HMM_FullScore:413.67	KoFamScan
N_metabolism	Nitrite_reduction	norB	norB; nitric oxide reductase subunit B [EC:1.7.2.5]	K04561	HMM_FullScore:122.07	KoFamScan
N_metabolism	Nitrite_reduction	norC	norC; nitric oxide reductase subunit C	K02305	HMM_DomainScore:70.50	KoFamScan
N_metabolism	Nitrite_reduction	nosZ	nosZ; nitrous-oxide reductase [EC:1.7.2.4]	K00376	HMM_FullScore:515.93	KoFamScan
N_metabolism	Nitrogen_fixation	nifD	nifD; nitrogenase molybdenum-iron protein alpha chain [EC:1.18.6.1]	K02586	HMM_FullScore:532.27	KoFamScan
N_metabolism	Nitrogen_fixation	nifK	nifK; nitrogenase molybdenum-iron protein beta chain [EC:1.18.6.1]	K02591	HMM_FullScore:494.60	KoFamScan
N_metabolism	Nitrogen_fixation	nifH	nifH; nitrogenase iron protein NifH [EC:1.18.6.1]	K02588	HMM_FullScore:374.87	KoFamScan
N_metabolism	amonium_oxidation	hao	hao; hydroxylamine dehydrogenase [EC:1.7.2.6]	K10535	HMM_FullScore:240.90	KoFamScan
N_metabolism	amonium_oxidation	pmoA	pmoA-amoA; methane/ammonia monooxygenase subunit A [EC:1.14.18.3 1.14.99.39]	K10944	HMM_FullScore:155.30	KoFamScan
N_metabolism	amonium_oxidation	pmoB	pmoB-amoB; methane/ammonia monooxygenase subunit B	K10945	HMM_FullScore:156.27	KoFamScan
N_metabolism	amonium_oxidation	pmoC	pmoC-amoC; methane/ammonia monooxygenase subunit C	K10946	HMM_FullScore:141.57	KoFamScan
ATPase	ATPase	K02111	ATPF1A, atpA; F-type H+-transporting ATPase subunit alpha [EC:3.6.3.14]	K02111	HMM_DomainScore:424.63	KoFamScan
ATPase	ATPase	K02112	ATPF1B, atpD; F-type H+-transporting ATPase subunit beta [EC:3.6.3.14]	K02112	HMM_DomainScore:484.67	KoFamScan
ATPase	ATPase	K02115	ATPF1G, atpG; F-type H+-transporting ATPase subunit gamma	K02115	HMM_FullScore:251.33	KoFamScan
ATPase	ATPase	K02113	ATPF1D, atpH; F-type H+-transporting ATPase subunit delta	K02113	HMM_DomainScore:69.77	KoFamScan
ATPase	ATPase	K02114	ATPF1E, atpC; F-type H+-transporting ATPase subunit epsilon	K02114	HMM_DomainScore:93.23	KoFamScan
ATPase	ATPase	K02108	ATPF0A, atpB; F-type H+-transporting ATPase subunit a	K02108	HMM_FullScore:156.40	KoFamScan
ATPase	ATPase	K02109	ATPF0B, atpF; F-type H+-transporting ATPase subunit b	K02109	HMM_DomainScore:42.67	KoFamScan
ATPase	ATPase	K02110	ATPF0C, atpE; F-type H+-transporting ATPase subunit c	K02110	HMM_DomainScore:65.80	KoFamScan
ATPase	ATPase	K02117	ATPVA, ntpA, atpA; V/A-type H+/Na+-transporting ATPase subunit A [EC:3.6.3.14 3.6.3.15]	K02117	HMM_DomainScore:814.90	KoFamScan
ATPase	ATPase	K02118	ATPVB, ntpB, atpB; V/A-type H+/Na+-transporting ATPase subunit B	K02118	HMM_DomainScore:701.93	KoFamScan
ATPase	ATPase	K02119	ATPVC, ntpC, atpC; V/A-type H+/Na+-transporting ATPase subunit C	K02119	HMM_FullScore:118.83	KoFamScan
ATPase	ATPase	K02120	ATPVD, ntpD, atpD; V/A-type H+/Na+-transporting ATPase subunit D	K02120	HMM_FullScore:163.77	KoFamScan
ATPase	ATPase	K02121	ATPVE, ntpE, atpE; V/A-type H+/Na+-transporting ATPase subunit E	K02121	HMM_DomainScore:95.80	KoFamScan
ATPase	ATPase	K02122	ATPVF, ntpF, atpF; V/A-type H+/Na+-transporting ATPase subunit F	K02122	HMM_DomainScore:59.83	KoFamScan
ATPase	ATPase	K02107	ATPVG, ahaH, atpH; V/A-type H+/Na+-transporting ATPase subunit G/H	K02107	HMM_DomainScore:40.23	KoFamScan
ATPase	ATPase	K02123	ATPVI, ntpI, atpI; V/A-type H+/Na+-transporting ATPase subunit I	K02123	HMM_FullScore:308.07	KoFamScan
ATPase	ATPase	K02124	ATPVK, ntpK, atpK; V/A-type H+/Na+-transporting ATPase subunit K	K02124	HMM_DomainScore:65.53	KoFamScan
NADH_dehydrogenase	NADH_dehydrogenase	K00330	nuoA; NADH-quinone oxidoreductase subunit A [EC:1.6.5.3]	K00330	HMM_DomainScore:127.03	KoFamScan
NADH_dehydrogenase	NADH_dehydrogenase	K00331	nuoB; NADH-quinone oxidoreductase subunit B [EC:1.6.5.3]	K00331	HMM_DomainScore:269.10	KoFamScan
NADH_dehydrogenase	NADH_dehydrogenase	K00332	nuoC; NADH-quinone oxidoreductase subunit C [EC:1.6.5.3]	K00332	HMM_FullScore:198.43	KoFamScan
NADH_dehydrogenase	NADH_dehydrogenase	K00333	nuoD; NADH-quinone oxidoreductase subunit D [EC:1.6.5.3]	K00333	HMM_DomainScore:512.70	KoFamScan
NADH_dehydrogenase	NADH_dehydrogenase	K00334	nuoE; NADH-quinone oxidoreductase subunit E [EC:1.6.5.3]	K00334	HMM_DomainScore:156.90	KoFamScan
NADH_dehydrogenase	NADH_dehydrogenase	K00335	nuoF; NADH-quinone oxidoreductase subunit F [EC:1.6.5.3]	K00335	HMM_FullScore:613.40	KoFamScan
NADH_dehydrogenase	NADH_dehydrogenase	K00336	nuoG; NADH-quinone oxidoreductase subunit G [EC:1.6.5.3]	K00336	HMM_DomainScore:691.30	KoFamScan
NADH_dehydrogenase	NADH_dehydrogenase	K00337	nuoH; NADH-quinone oxidoreductase subunit H [EC:1.6.5.3]	K00337	HMM_DomainScore:433.33	KoFamScan
NADH_dehydrogenase	NADH_dehydrogenase	K00338	nuoI; NADH-quinone oxidoreductase subunit I [EC:1.6.5.3]	K00338	HMM_DomainScore:147.03	KoFamScan
NADH_dehydrogenase	NADH_dehydrogenase	K00339	nuoJ; NADH-quinone oxidoreductase subunit J [EC:1.6.5.3]	K00339	HMM_FullScore:124.13	KoFamScan
NADH_dehydrogenase	NADH_dehydrogenase	K00340	nuoK; NADH-quinone oxidoreductase subunit K [EC:1.6.5.3]	K00340	HMM_FullScore:96.80	KoFamScan
NADH_dehydrogenase	NADH_dehydrogenase	K00341	nuoL; NADH-quinone oxidoreductase subunit L [EC:1.6.5.3]	K00341	HMM_FullScore:550.90	KoFamScan
NADH_dehydrogenase	NADH_dehydrogenase	K00342	nuoM; NADH-quinone oxidoreductase subunit M [EC:1.6.5.3]	K00342	HMM_FullScore:552.33	KoFamScan
NADH_dehydrogenase	NADH_dehydrogenase	K00343	nuoN; NADH-quinone oxidoreductase subunit N [EC:1.6.5.3]	K00343	HMM_DomainScore:329.70	KoFamScan
NADH_dehydrogenase	NADH_dehydrogenase	K05574	ndhC; NAD(P)H-quinone oxidoreductase subunit 3 [EC:1.6.5.3]	K05574	HMM_DomainScore:165.87	KoFamScan
NADH_dehydrogenase	NADH_dehydrogenase	K05582	ndhK; NAD(P)H-quinone oxidoreductase subunit K [EC:1.6.5.3]	K05582	HMM_DomainScore:306.53	KoFamScan
NADH_dehydrogenase	NADH_dehydrogenase	K05581	ndhJ; NAD(P)H-quinone oxidoreductase subunit J [EC:1.6.5.3]	K05581	HMM_FullScore:224.70	KoFamScan
NADH_dehydrogenase	NADH_dehydrogenase	K05579	ndhH; NAD(P)H-quinone oxidoreductase subunit H [EC:1.6.5.3]	K05579	HMM_FullScore:605.83	KoFamScan
NADH_dehydrogenase	NADH_dehydrogenase	K05572	ndhA; NAD(P)H-quinone oxidoreductase subunit 1 [EC:1.6.5.3]	K05572	HMM_FullScore:359.43	KoFamScan
NADH_dehydrogenase	NADH_dehydrogenase	K05580	ndhI; NAD(P)H-quinone oxidoreductase subunit I [EC:1.6.5.3]	K05580	HMM_DomainScore:177.13	KoFamScan
NADH_dehydrogenase	NADH_dehydrogenase	K05578	ndhG; NAD(P)H-quinone oxidoreductase subunit 6 [EC:1.6.5.3]	K05578	HMM_FullScore:172.50	KoFamScan
NADH_dehydrogenase	NADH_dehydrogenase	K05576	ndhE; NAD(P)H-quinone oxidoreductase subunit 4L [EC:1.6.5.3]	K05576	HMM_DomainScore:134.33	KoFamScan
NADH_dehydrogenase	NADH_dehydrogenase	K05577	ndhF; NAD(P)H-quinone oxidoreductase subunit 5 [EC:1.6.5.3]	K05577	HMM_FullScore:460.27	KoFamScan
NADH_dehydrogenase	NADH_dehydrogenase	K05575	ndhD; NAD(P)H-quinone oxidoreductase subunit 4 [EC:1.6.5.3]	K05575	HMM_FullScore:578.87	KoFamScan
NADH_dehydrogenase	NADH_dehydrogenase	K05573	ndhB; NAD(P)H-quinone oxidoreductase subunit 2 [EC:1.6.5.3]	K05573	HMM_FullScore:526.93	KoFamScan
NADH_dehydrogenase	NADH_dehydrogenase	K05583	ndhL; NAD(P)H-quinone oxidoreductase subunit L [EC:1.6.5.3]	K05583	HMM_FullScore:63.63	KoFamScan
NADH_dehydrogenase	NADH_dehydrogenase	K05584	ndhM; NAD(P)H-quinone oxidoreductase subunit M [EC:1.6.5.3]	K05584	HMM_FullScore:169.90	KoFamScan
NADH_dehydrogenase	NADH_dehydrogenase	K05585	ndhN; NAD(P)H-quinone oxidoreductase subunit N [EC:1.6.5.3]	K05585	HMM_FullScore:186.70	KoFamScan
Terminal_oxidase	ccoNOQP	K00404	ccoN; cytochrome c oxidase cbb3-type subunit I [EC:1.9.3.1]	K00404	HMM_FullScore:668.90	KoFamScan
Terminal_oxidase	ccoNOQP	K00405	ccoO; cytochrome c oxidase cbb3-type subunit II	K00405	HMM_DomainScore:282.00	KoFamScan
Terminal_oxidase	ccoNOQP	K00407	ccoQ; cytochrome c oxidase cbb3-type subunit IV	K00407	HMM_DomainScore:23.97	KoFamScan
Terminal_oxidase	ccoNOQP	K00406	ccoP; cytochrome c oxidase cbb3-type subunit III	K00406	HMM_DomainScore:101.07	KoFamScan
Terminal_oxidase	cydAB	K00425	cydA; cytochrome d ubiquinol oxidase subunit I [EC:1.10.3.14]	K00425	HMM_FullScore:70.87	KoFamScan
Terminal_oxidase	cydAB	K00426	cydB; cytochrome d ubiquinol oxidase subunit II [EC:1.10.3.14]	K00426	HMM_FullScore:38.83	KoFamScan
Terminal_oxidase	cyoABCD	K02300	cyoD; cytochrome o ubiquinol oxidase subunit IV	K02300	HMM_FullScore:77.33	KoFamScan
Terminal_oxidase	cyoABCD	K02299	cyoC; cytochrome o ubiquinol oxidase subunit III	K02299	HMM_FullScore:265.07	KoFamScan
Terminal_oxidase	cyoABCD	K02298	cyoB; cytochrome o ubiquinol oxidase subunit I [EC:1.10.3.10]	K02298	HMM_FullScore:972.57	KoFamScan
Terminal_oxidase	cyoABCD	K02297	cyoA; cytochrome o ubiquinol oxidase subunit II [EC:1.10.3.10]	K02297	HMM_FullScore:318.53	KoFamScan
Terminal_oxidase	coxABCD	K02277	coxD, ctaF; cytochrome c oxidase subunit IV [EC:1.9.3.1]	K02277	HMM_FullScore:45.63	KoFamScan
Terminal_oxidase	coxABCD	K02276	coxC; cytochrome c oxidase subunit III [EC:1.9.3.1]	K02276	HMM_DomainScore:180.40	KoFamScan
Terminal_oxidase	coxABCD	K02274	coxA; cytochrome c oxidase subunit I [EC:1.9.3.1]	K02274	HMM_DomainScore:761.57	KoFamScan
Terminal_oxidase	coxABCD	K02275	coxB; cytochrome c oxidase subunit II [EC:1.9.3.1]	K02275	HMM_FullScore:209.10	KoFamScan
Terminal_oxidase	qoxABCD	K02829	qoxD; cytochrome aa3-600 menaquinol oxidase subunit IV [EC:1.10.3.12]	K02829	HMM_FullScore:92.53	KoFamScan
Terminal_oxidase	qoxABCD	K02828	qoxC; cytochrome aa3-600 menaquinol oxidase subunit III [EC:1.10.3.12]	K02828	HMM_FullScore:280.10	KoFamScan
Terminal_oxidase	qoxABCD	K02827	qoxB; cytochrome aa3-600 menaquinol oxidase subunit I [EC:1.10.3.12]	K02827	HMM_FullScore:1054.90	KoFamScan
Terminal_oxidase	qoxABCD	K02826	qoxA; cytochrome aa3-600 menaquinol oxidase subunit II [EC:1.10.3.12]	K02826	HMM_FullScore:379.47	KoFamScan
ubiquinol_cytochrome_c_reduction	ubiquinol_cytochrome_c_reduction	K00411	UQCRFS1, RIP1, petA; ubiquinol-cytochrome c reductase iron-sulfur subunit [EC:1.10.2.2]	K00411	HMM_FullScore:83.37	KoFamScan
ubiquinol_cytochrome_c_reduction	ubiquinol_cytochrome_c_reduction	K00410	fbcH; ubiquinol-cytochrome c reductase cytochrome b/c1 subunit	K00410	HMM_DomainScore:712.53	KoFamScan
Carbon_fixation	rTCA_ATP_citrate_lyase	K15230	aclA; ATP-citrate lyase alpha-subunit [EC:2.3.3.8]	K15230	HMM_FullScore:920.17	KoFamScan
Carbon_fixation	rTCA_ATP_citrate_lyase	K15231	aclB; ATP-citrate lyase beta-subunit [EC:2.3.3.8]	K15231	HMM_FullScore:511.30	KoFamScan
Carbon_fixation	rTCA_citryl_CoA_synthetase	K15232	ccsA; citryl-CoA synthetase large subunit [EC:6.2.1.18]	K15232	HMM_FullScore:643.90	KoFamScan
Carbon_fixation	rTCA_citryl_CoA_synthetase	K15233	ccsB; citryl-CoA synthetase small subunit	K15233	HMM_FullScore:691.50	KoFamScan
Carbon_fixation	rTCA_citryl_CoA_synthetase	K15234	ccl; citryl-CoA lyase [EC:4.1.3.34]	K15234	HMM_FullScore:299.90	KoFamScan
Carbon_fixation	WL_pathway	K00198	cooS, acsA; anaerobic carbon-monoxide dehydrogenase catalytic subunit [EC:1.2.7.4]	K00198	HMM_FullScore:449.63	KoFamScan
Carbon_fixation	WL_pathway	K05299	fdhA; formate dehydrogenase (NADP+) alpha subunit [EC:1.17.1.10]	K05299	HMM_FullScore:1254.77	KoFamScan
Carbon_fixation	WL_pathway	K15022	fdhB; formate dehydrogenase (NADP+) beta subunit [EC:1.17.1.10]	K15022	HMM_DomainScore:652.37	KoFamScan
Carbon_fixation	WL_pathway	K22015	fdhF; formate dehydrogenase (acceptor) [EC:1.17.99.7]	K22015	HMM_FullScore:882.27	KoFamScan
Carbon_fixation	WL_pathway	K25123	hydA2; iron hydrogenase HydA2 [EC:1.12.7.-]	K25123	HMM_FullScore:625.80	KoFamScan
Carbon_fixation	WL_pathway	K25124	hycB; FeS-containing electron transfer protein	K25124	HMM_FullScore:209.73	KoFamScan
Carbon_fixation	WL_pathway	K01938	fhs; formate--tetrahydrofolate ligase [EC:6.3.4.3]	K01938	HMM_DomainScore:881.67	KoFamScan
Carbon_fixation	WL_pathway	K01491	folD; methylenetetrahydrofolate dehydrogenase (NADP+) / methenyltetrahydrofolate cyclohydrolase [EC:1.5.1.5 3.5.4.9]	K01491	HMM_DomainScore:399.90	KoFamScan
Carbon_fixation	WL_pathway	K01500	fchA; methenyltetrahydrofolate cyclohydrolase [EC:3.5.4.9]	K01500	HMM_DomainScore:202.83	KoFamScan
Carbon_fixation	WL_pathway	K00297	metF, MTHFR; methylenetetrahydrofolate reductase (NADPH) [EC:1.5.1.20]	K00297	HMM_DomainScore:196.60	KoFamScan
Carbon_fixation	WL_pathway	K25007	metV; methylenetetrahydrofolate reductase (NADH) small subunit	K25007	HMM_FullScore:371.03	KoFamScan
Carbon_fixation	WL_pathway	K25008	rnfC2; ion-translocating oxidoreductase complex subunit C	K25008	HMM_FullScore:1217.80	KoFamScan
Carbon_fixation	WL_pathway	K15023	acsE; 5-methyltetrahydrofolate corrinoid/iron sulfur protein methyltransferase [EC:2.1.1.258]	K15023	HMM_DomainScore:271.30	KoFamScan
Carbon_fixation	WL_pathway	K14138	acsB; acetyl-CoA synthase [EC:2.3.1.169]	K14138	HMM_FullScore:974.83	KoFamScan
Carbon_fixation	WL_pathway	K00197	cdhE, acsC; acetyl-CoA decarbonylase/synthase complex subunit gamma [EC:2.1.1.245]	K00197	HMM_FullScore:434.27	KoFamScan
Carbon_fixation	WL_pathway	K00194	cdhD, acsD; acetyl-CoA decarbonylase/synthase complex subunit delta [EC:2.1.1.245]	K00194	HMM_FullScore:336.53	KoFamScan
trimethylamine	tmm	K18277	tmm; trimethylamine monooxygenase [EC:1.14.13.148]	K18277	HMM_FullScore:631.30	KoFamScan
Central Carbon Metabolism	Pentose_phosphate_cycle	K13937	H6PD; hexose-6-phosphate dehydrogenase [EC:1.1.1.47 3.1.1.31]	K13937	HMM_FullScore:599.07	KoFamScan
Central Carbon Metabolism	Pentose_phosphate_cycle	K00036	G6PD, zwf; glucose-6-phosphate 1-dehydrogenase [EC:1.1.1.49 1.1.1.363]	K00036	HMM_FullScore:377.10	KoFamScan
Central Carbon Metabolism	Pentose_phosphate_cycle	K19243	azf; NAD+ dependent glucose-6-phosphate dehydrogenase [EC:1.1.1.388]	K19243	HMM_FullScore:264.57	KoFamScan
Central Carbon Metabolism	Pentose_phosphate_cycle	K01057	PGLS, pgl, devB; 6-phosphogluconolactonase [EC:3.1.1.31]	K01057	HMM_FullScore:116.93	KoFamScan
Central Carbon Metabolism	Pentose_phosphate_cycle	K07404	pgl; 6-phosphogluconolactonase [EC:3.1.1.31]	K07404	HMM_DomainScore:125.30	KoFamScan
Central Carbon Metabolism	Pentose_phosphate_cycle	K00033	PGD, gnd, gntZ; 6-phosphogluconate dehydrogenase [EC:1.1.1.44 1.1.1.343]	K00033	HMM_DomainScore:174.13	KoFamScan
Central Carbon Metabolism	Pentose_phosphate_cycle	K01783	rpe, RPE; ribulose-phosphate 3-epimerase [EC:5.1.3.1]	K01783	HMM_FullScore:245.30	KoFamScan
Central Carbon Metabolism	Pentose_phosphate_cycle	K01807	rpiA; ribose 5-phosphate isomerase A [EC:5.3.1.6]	K01807	HMM_FullScore:61.43	KoFamScan
Central Carbon Metabolism	Pentose_phosphate_cycle	K01808	rpiB; ribose 5-phosphate isomerase B [EC:5.3.1.6]	K01808	HMM_DomainScore:176.40	KoFamScan
Central Carbon Metabolism	Pentose_phosphate_cycle	K00616	E2.2.1.2, talA, talB; transaldolase [EC:2.2.1.2]	K00616	HMM_DomainScore:143.07	KoFamScan
Central Carbon Metabolism	Pentose_phosphate_cycle	K01810	GPI, pgi; glucose-6-phosphate isomerase [EC:5.3.1.9]	K01810	HMM_DomainScore:184.23	KoFamScan
Central Carbon Metabolism	Pentose_phosphate_cycle	K06859	pgi1; glucose-6-phosphate isomerase, archaeal [EC:5.3.1.9]	K06859	HMM_FullScore:106.03	KoFamScan
Central Carbon Metabolism	Pentose_phosphate_cycle	K13810	tal-pgi; transaldolase / glucose-6-phosphate isomerase [EC:2.2.1.2 5.3.1.9]	K13810	HMM_FullScore:684.87	KoFamScan
Central Carbon Metabolism	Pentose_phosphate_cycle	K15916	pgi-pmi; glucose/mannose-6-phosphate isomerase [EC:5.3.1.9 5.3.1.8]	K15916	HMM_FullScore:169.33	KoFamScan
Carbon_fixation	CBB_cycle_RuBisCo	rubisco_I	rubisco_form_I	metabolic_markers/rubisco_form_I	HMM_FullMode:--cut_tc	MetabolicHMM
Carbon_fixation	CBB_cycle_RuBisCo	rubisco_II	rubisco_form_II	metabolic_markers/rubisco_form_II	HMM_FullMode:--cut_tc	MetabolicHMM
Carbon_fixation	CBB_cycle_RuBisCo	rubisco_II_III	rubisco_form_II_III	metabolic_markers/rubisco_form_II_III	HMM_FullMode:--cut_tc	MetabolicHMM
Carbon_fixation	CBB_cycle_RuBisCo	rubisco_III	rubisco_form_III	metabolic_markers/rubisco_form_III	HMM_FullMode:--cut_tc	MetabolicHMM
Carbon_fixation	CBB_cycle_RuBisCo	rubisco_IV	rubisco_form_IV	metabolic_markers/rubisco_form_IV	HMM_FullMode:--cut_tc	MetabolicHMM
Carbon_fixation	CBB_cycle_full	K00855	PRK, prkB; phosphoribulokinase [EC:2.7.1.19]	K00855	HMM_FullScore:157.63	KoFamScan
Carbon_fixation	CBB_cycle_full	K01601	rbcL; ribulose-bisphosphate carboxylase large chain [EC:4.1.1.39]	K01601	HMM_FullScore:363.13	KoFamScan
Carbon_fixation	CBB_cycle_full	K01602	rbcS; ribulose-bisphosphate carboxylase small chain [EC:4.1.1.39]	K01602	HMM_DomainScore:44.40	KoFamScan
Carbon_fixation	CBB_cycle_full	K00927	PGK, pgk; phosphoglycerate kinase [EC:2.7.2.3]	K00927	HMM_FullScore:95.40	KoFamScan
Carbon_fixation	CBB_cycle_full	K05298	GAPA; glyceraldehyde-3-phosphate dehydrogenase (NADP+) (phosphorylating) [EC:1.2.1.13]	K05298	HMM_FullScore:651.80	KoFamScan
Carbon_fixation	CBB_cycle_full	K00150	gap2; glyceraldehyde-3-phosphate dehydrogenase (NAD(P)) [EC:1.2.1.59]	K00150	HMM_FullScore:279.87	KoFamScan
Carbon_fixation	CBB_cycle_full	K00134	GAPDH, gapA; glyceraldehyde 3-phosphate dehydrogenase [EC:1.2.1.12]	K00134	HMM_FullScore:413.73	KoFamScan
Carbon_fixation	CBB_cycle_full	K01623	ALDO; fructose-bisphosphate aldolase, class I [EC:4.1.2.13]	K01623	HMM_FullScore:44.93	KoFamScan
Carbon_fixation	CBB_cycle_full	K01624	FBA, fbaA; fructose-bisphosphate aldolase, class II [EC:4.1.2.13]	K01624	HMM_FullScore:85.80	KoFamScan
Carbon_fixation	CBB_cycle_full	K03841	FBP, fbp; fructose-1,6-bisphosphatase I [EC:3.1.3.11]	K03841	HMM_FullScore:219.70	KoFamScan
Carbon_fixation	CBB_cycle_full	K02446	glpX; fructose-1,6-bisphosphatase II [EC:3.1.3.11]	K02446	HMM_DomainScore:475.90	KoFamScan
Carbon_fixation	CBB_cycle_full	K11532	glpX-SEBP; fructose-1,6-bisphosphatase II / sedoheptulose-1,7-bisphosphatase [EC:3.1.3.11 3.1.3.37]	K11532	HMM_FullScore:479.20	KoFamScan
Carbon_fixation	CBB_cycle_full	K01086	fbp-SEBP; fructose-1,6-bisphosphatase I / sedoheptulose-1,7-bisphosphatase [EC:3.1.3.11 3.1.3.37]	K01086	HMM_DomainScore:588.33	KoFamScan
Carbon_fixation	CBB_cycle_full	K01623	ALDO; fructose-bisphosphate aldolase, class I [EC:4.1.2.13]	K01623	HMM_FullScore:44.93	KoFamScan
Carbon_fixation	CBB_cycle_full	K01624	FBA, fbaA; fructose-bisphosphate aldolase, class II [EC:4.1.2.13]	K01624	HMM_FullScore:85.80	KoFamScan
Carbon_fixation	CBB_cycle_full	K00615	E2.2.1.1, tktA, tktB; transketolase [EC:2.2.1.1]	K00615	HMM_DomainScore:242.70	KoFamScan
Carbon_fixation	CBB_cycle_full	K01100	E3.1.3.37; sedoheptulose-bisphosphatase [EC:3.1.3.37]	K01100	HMM_DomainScore:322.93	KoFamScan
Carbon_fixation	CBB_cycle_full	K11532	glpX-SEBP; fructose-1,6-bisphosphatase II / sedoheptulose-1,7-bisphosphatase [EC:3.1.3.11 3.1.3.37]	K11532	HMM_FullScore:479.20	KoFamScan
Carbon_fixation	CBB_cycle_full	K01086	fbp-SEBP; fructose-1,6-bisphosphatase I / sedoheptulose-1,7-bisphosphatase [EC:3.1.3.11 3.1.3.37]	K01086	HMM_DomainScore:588.33	KoFamScan
Carbon_fixation	CBB_cycle_full	K00615	E2.2.1.1, tktA, tktB; transketolase [EC:2.2.1.1]	K00615	HMM_DomainScore:242.70	KoFamScan
Carbon_fixation	CBB_cycle_full	K01807	rpiA; ribose 5-phosphate isomerase A [EC:5.3.1.6]	K01807	HMM_FullScore:61.43	KoFamScan
Carbon_fixation	CBB_cycle_full	K01808	rpiB; ribose 5-phosphate isomerase B [EC:5.3.1.6]	K01808	HMM_DomainScore:176.40	KoFamScan
HydrocarbonActivation	AbcA_1	AbcA_1	AbcA_1; benzene carboxylase	hydrocarbon/AbcA_1	HMM_FullMode:--cut_nc	CANT-HYD
HydrocarbonActivation	AbcA_2	AbcA_2	AbcA_2; benzene carboxylase	hydrocarbon/AbcA_2	HMM_FullMode:--cut_nc	CANT-HYD
HydrocarbonActivation	AhyA	AhyA	AhyA; molybdopterin-family alkane C2 methylene hydroxylase	hydrocarbon/AhyA	HMM_FullMode:--cut_nc	CANT-HYD
HydrocarbonActivation	AlkB	AlkB	AlkB; alkane hydrolase	hydrocarbon/AlkB	HMM_FullMode:--cut_nc	CANT-HYD
HydrocarbonActivation	AlmA_GroupI	AlmA_GroupI	AlmA_GroupI; flavin-binding alkane monooxygenase	hydrocarbon/AlmA_GroupI	HMM_FullMode:--cut_nc	CANT-HYD
HydrocarbonActivation	AlmA_GroupIII	AlmA_GroupIII	AlmA_GroupIII; flavin-binding alkane monooxygenase	hydrocarbon/AlmA_GroupIII	HMM_FullMode:--cut_nc	CANT-HYD
HydrocarbonActivation	AssA	AssA	AssA; alkylsuccinate synthase	hydrocarbon/AssA	HMM_FullMode:--cut_nc	CANT-HYD
HydrocarbonActivation	BssA	BssA	BssA; benzylsuccinate synthase	hydrocarbon/BssA	HMM_FullMode:--cut_nc	CANT-HYD
HydrocarbonActivation	CYP153	CYP153	CYP153; alkane oxidizing cytochrome P450	hydrocarbon/CYP153	HMM_FullMode:--cut_nc	CANT-HYD
HydrocarbonActivation	CmdA	CmdA	CmdA; molybdopterin-family ethylbenzene dehydrogenase subunit alpha	hydrocarbon/CmdA	HMM_FullMode:--cut_nc	CANT-HYD
HydrocarbonActivation	DmpO	DmpO	DmpO; phenol/toluene 2-monooxygenase (NADH dependent)	hydrocarbon/DmpO	HMM_FullMode:--cut_nc	CANT-HYD
HydrocarbonActivation	DszC	DszC	DszC; dibenzothiophene monooxygenase	hydrocarbon/DszC	HMM_FullMode:--cut_nc	CANT-HYD
HydrocarbonActivation	EbdA	EbdA	EbdA; molybdopterin-family ethylbenzene dehydrogenase subunit alpha	hydrocarbon/EbdA	HMM_FullMode:--cut_nc	CANT-HYD
HydrocarbonActivation	K27540	K27540	K27540; naphtalene carboxylase	hydrocarbon/K27540	HMM_FullMode:--cut_nc	CANT-HYD
HydrocarbonActivation	LadA_alpha	LadA_alpha	LadA_alpha; long-chain alkane hydrolase	hydrocarbon/LadA_alpha	HMM_FullMode:--cut_nc	CANT-HYD
HydrocarbonActivation	LadA_beta	LadA_beta	LadA_beta; long-chain alkane hydrolase	hydrocarbon/LadA_beta	HMM_FullMode:--cut_nc	CANT-HYD
HydrocarbonActivation	LadB	LadB	LadB; long-chain alkane hydrolase	hydrocarbon/LadB	HMM_FullMode:--cut_nc	CANT-HYD
HydrocarbonActivation	MAH_alpha	MAH_alpha	MAH_alpha; benzene/toluene/naphtalene dioxygenase subunit alpha	hydrocarbon/MAH_alpha	HMM_FullMode:--cut_nc	CANT-HYD
HydrocarbonActivation	MAH_beta	MAH_beta	MAH_beta; benzene/toluene/naphtalene dioxygenase subunit beta	hydrocarbon/MAH_beta	HMM_FullMode:--cut_nc	CANT-HYD
HydrocarbonActivation	NdoB	NdoB	NdoB; benzene/toluene/naphtalene dioxygenase subunit alpha	hydrocarbon/NdoB	HMM_FullMode:--cut_nc	CANT-HYD
HydrocarbonActivation	NdoC	NdoC	NdoC; benzene/toluene/naphtalene dioxygenase subunit beta	hydrocarbon/NdoC	HMM_FullMode:--cut_nc	CANT-HYD
HydrocarbonActivation	NmsA	NmsA	NmsA; naphtylmethyl succinate synthase	hydrocarbon/NmsA	HMM_FullMode:--cut_nc	CANT-HYD
HydrocarbonActivation	PrmA	PrmA	PrmA; propane 2-monooxygenase large subunit	hydrocarbon/PrmA	HMM_FullMode:--cut_nc	CANT-HYD
HydrocarbonActivation	PrmC	PrmC	PrmC; propane 2-monooxygenase small subunit	hydrocarbon/PrmC	HMM_FullMode:--cut_nc	CANT-HYD
HydrocarbonActivation	TmoA_BmoA	TmoA_BmoA	TmoA_BmoA; toluene monooxygenase subunit A	hydrocarbon/TmoA_BmoA	HMM_FullMode:--cut_nc	CANT-HYD
HydrocarbonActivation	TmoB_BmoB	TmoB_BmoB	TmoB_BmoB; toluene monooxygenase subunit B	hydrocarbon/TmoB_BmoB	HMM_FullMode:--cut_nc	CANT-HYD
HydrocarbonActivation	TmoE	TmoE	TmoE; toluene monooxygenase system protein E	hydrocarbon/TmoE	HMM_FullMode:--cut_nc	CANT-HYD
HydrocarbonActivation	TomA1	TomA1	TomA1; phenol/toluene monooxygenase/hydroxylase (NADH dependent)	hydrocarbon/TomA1	HMM_FullMode:--cut_nc	CANT-HYD
HydrocarbonActivation	TomA3	TomA3	TomA3; phenol/toluene monooxygenase/hydroxylase (NADH dependent)	hydrocarbon/TomA3	HMM_FullMode:--cut_nc	CANT-HYD
HydrocarbonActivation	TomA4	TomA4	TomA4; phenol/toluene monooxygenase/hydroxylase (NADH dependent)	hydrocarbon/TomA4	HMM_FullMode:--cut_nc	CANT-HYD
HydrocarbonActivation	non_NdoB_type	non_NdoB_type	non_NdoB_type; similar to benzene/toluene/naphtalene dioxygenase subunit alpha	hydrocarbon/non_NdoB_type	HMM_FullMode:--cut_nc	CANT-HYD
HydrocarbonActivation	pBmoA	pBmoA	pBmoA; membrane-bound alkane monooxygenase subunit A	hydrocarbon/pBmoA	HMM_FullMode:--cut_nc	CANT-HYD
HydrocarbonActivation	pBmoB	pBmoB	pBmoB; membrane-bound alkane monooxygenase subunit B	hydrocarbon/pBmoB	HMM_FullMode:--cut_nc	CANT-HYD
HydrocarbonActivation	pBmoC	pBmoC	pBmoC; membrane-bound alkane monooxygenase subunit C	hydrocarbon/pBmoC	HMM_FullMode:--cut_nc	CANT-HYD
HydrocarbonActivation	sBmoX	sBmoX	sBmoX; soluble alkane monooxygenase subunit A	hydrocarbon/sBmoX	HMM_FullMode:--cut_nc	CANT-HYD
HydrocarbonActivation	sBmoY	sBmoY	sBmoY; soluble alkane monooxygenase subunit B	hydrocarbon/sBmoY	HMM_FullMode:--cut_nc	CANT-HYD
CO_utilization	coxL-M-S	carbon_monoxide_dehydrogenase_coxL_TIGR02416	coxL; aerobic carbon-monoxide dehydrogenase large subunit [EC:1.2.5.3]	metabolic_markers/carbon_monoxide_dehydrogenase_coxL_TIGR02416	HMM_FullMode:--cut_tc	MetabolicHMM
CO_utilization	coxL-M-S	carbon_monoxide_dehydrogenase_coxM	coxM; aerobic carbon-monoxide dehydrogenase medium subunit [EC:1.2.5.3]	metabolic_markers/carbon_monoxide_dehydrogenase_coxM	HMM_FullMode:--cut_tc	MetabolicHMM
CO_utilization	coxL-M-S	carbon_monoxide_dehydrogenase_coxS	coxS; aerobic carbon-monoxide dehydrogenase small subunit [EC:1.2.5.3]	metabolic_markers/carbon_monoxide_dehydrogenase_coxS	HMM_FullMode:--cut_tc	MetabolicHMM
aerobic_methane_oxidation	mmoXYZ	mmoX	mmoX; methane monooxygenase component A alpha chain [EC:1.14.13.25]	K16157	HMM_FullScore:1157.03	KoFamScan
aerobic_methane_oxidation	mmoXYZ	mmoY	mmoY; methane monooxygenase component A beta chain [EC:1.14.13.25]	K16158	HMM_FullScore:696.17	KoFamScan
aerobic_methane_oxidation	mmoXYZ	mmoZ	mmoZ; methane monooxygenase component A gamma chain [EC:1.14.13.25]	K16159	HMM_FullScore:252.27	KoFamScan
aerobic_methane_oxidation	mmoXYZ	mmoC	mmoC; methane monooxygenase component C [EC:1.14.13.25]	K16161	HMM_FullScore:538.70	KoFamScan
aerobic_methane_oxidation	pmoABC	pmoC-amoC	pmoC-amoC; methane/ammonia monooxygenase subunit C	K10946	HMM_FullScore:141.57	KoFamScan
aerobic_methane_oxidation	pmoABC	pmoB-amoB	pmoB-amoB; methane/ammonia monooxygenase subunit B	K10945	HMM_FullScore:156.27	KoFamScan
aerobic_methane_oxidation	pmoABC	pmoA-amoA	pmoA-amoA; methane/ammonia monooxygenase subunit A [EC:1.14.18.3 1.14.99.39]	K10944	HMM_FullScore:155.30	KoFamScan
aerobic_methane_oxidation	methanol dehydrogenase	mdh1	mdh1, mxaF; methanol dehydrogenase (cytochrome c) subunit 1 [EC:1.1.2.7]	K14028	HMM_FullScore:1048.37	KoFamScan
aerobic_methane_oxidation	methanol dehydrogenase	mdh2	mdh2, mxaI; methanol dehydrogenase (cytochrome c) subunit 2 [EC:1.1.2.7]	K14029	HMM_FullScore:129.30	KoFamScan
aerobic_methane_oxidation	methanol dehydrogenase	xoxF	xoxF; lanthanide-dependent methanol dehydrogenase [EC:1.1.2.10]	K23995	HMM_FullScore:836.63	KoFamScan
aerobic_methane_oxidation	methanol dehydrogenase	MOX	MOX; alcohol oxidase [EC:1.1.3.13]	K17066	HMM_DomainScore:427.70	KoFamScan
Carbon_fixation	3HP_bicycle	accB	accB, bccP; acetyl-CoA carboxylase biotin carboxyl carrier protein	K02160	HMM_DomainScore:89.30	KoFamScan
Carbon_fixation	3HP_bicycle	accC	accC; acetyl-CoA carboxylase, biotin carboxylase subunit [EC:6.4.1.2 6.3.4.14]	K01961	HMM_DomainScore:708.73	KoFamScan
Carbon_fixation	3HP_bicycle	accA	accA; acetyl-CoA carboxylase carboxyl transferase subunit alpha [EC:6.4.1.2]	K01962	HMM_DomainScore:411.37	KoFamScan
Carbon_fixation	3HP_bicycle	accD	accD; acetyl-CoA carboxylase carboxyl transferase subunit beta [EC:6.4.1.2]	K01963	HMM_DomainScore:321.90	KoFamScan
Carbon_fixation	3HP_bicycle	mcr	mcr; malonyl-CoA reductase / 3-hydroxypropionate dehydrogenase (NADP+) [EC:1.2.1.75 1.1.1.298]	K14468	HMM_FullScore:1826.67	KoFamScan
Carbon_fixation	3HP_bicycle	K14469	K14469; acrylyl-CoA reductase (NADPH) / 3-hydroxypropionyl-CoA dehydratase / 3-hydroxypropionyl-CoA synthetase [EC:1.3.1.84 4.2.1.116 6.2.1.36]	K14469	HMM_FullScore:2240.50	KoFamScan
Carbon_fixation	3HP_bicycle	K15052	K15052; propionyl-CoA carboxylase [EC:6.4.1.3]	K15052	HMM_FullScore:1060.33	KoFamScan
Carbon_fixation	3HP_bicycle	MCEE	MCEE, epi; methylmalonyl-CoA/ethylmalonyl-CoA epimerase [EC:5.1.99.1]	K05606	HMM_DomainScore:77.03	KoFamScan
Carbon_fixation	3HP_bicycle	MUT	MUT; methylmalonyl-CoA mutase [EC:5.4.99.2]	K01847	HMM_FullScore:718.43	KoFamScan
Carbon_fixation	3HP_bicycle	E5.4.99.2A	E5.4.99.2A, mcmA1; methylmalonyl-CoA mutase, N-terminal domain [EC:5.4.99.2]	K01848	HMM_DomainScore:804.17	KoFamScan
Carbon_fixation	3HP_bicycle	E5.4.99.2B	E5.4.99.2B, mcmA2; methylmalonyl-CoA mutase, C-terminal domain [EC:5.4.99.2]	K01849	HMM_DomainScore:199.80	KoFamScan
Carbon_fixation	3HP_bicycle	smtA1	smtA1; succinyl-CoA:(S)-malate CoA-transferase subunit A [EC:2.8.3.22]	K14471	HMM_FullScore:890.80	KoFamScan
Carbon_fixation	3HP_bicycle	smtB	smtB; succinyl-CoA:(S)-malate CoA-transferase subunit B [EC:2.8.3.22]	K14472	HMM_FullScore:834.20	KoFamScan
Carbon_fixation	3HP_bicycle	sdhA	sdhA, frdA; succinate dehydrogenase / fumarate reductase, flavoprotein subunit [EC:1.3.5.1 1.3.5.4]	K00239	HMM_DomainScore:690.20	KoFamScan
Carbon_fixation	3HP_bicycle	sdhB	sdhB, frdB; succinate dehydrogenase / fumarate reductase, iron-sulfur subunit [EC:1.3.5.1 1.3.5.4]	K00240	HMM_DomainScore:103.30	KoFamScan
Carbon_fixation	3HP_bicycle	sdhC	sdhC, frdC; succinate dehydrogenase / fumarate reductase, cytochrome b subunit	K00241	HMM_DomainScore:54.17	KoFamScan
Carbon_fixation	3HP_bicycle	E4.2.1.2B	E4.2.1.2B, fumC; fumarate hydratase, class II [EC:4.2.1.2]	K01679	HMM_FullScore:642.30	KoFamScan
Carbon_fixation	3HP_bicycle	mcl	mcl; malyl-CoA/(S)-citramalyl-CoA lyase [EC:4.1.3.24 4.1.3.25]	K08691	HMM_DomainScore:382.20	KoFamScan
Carbon_fixation	3HP_bicycle	mch	mch, mcd; 2-methylfumaryl-CoA hydratase [EC:4.2.1.148]	K14449	HMM_FullScore:249.90	KoFamScan
Carbon_fixation	3HP_bicycle	mct	mct; 2-methylfumaryl-CoA isomerase [EC:5.4.1.3]	K14470	HMM_FullScore:475.43	KoFamScan
Carbon_fixation	3HP_bicycle	meh	meh; 3-methylfumaryl-CoA hydratase [EC:4.2.1.153]	K09709	HMM_FullScore:195.50	KoFamScan
Carbon_fixation	3HP_4HB	K01964	K01964; acetyl-CoA/propionyl-CoA carboxylase [EC:6.4.1.2 6.4.1.3]	K01964	HMM_FullScore:988.53	KoFamScan
Carbon_fixation	3HP_4HB	K15037	K15037; biotin carboxyl carrier protein	K15037	HMM_DomainScore:124.10	KoFamScan
Carbon_fixation	3HP_4HB	K15036	K15036; acetyl-CoA/propionyl-CoA carboxylase [EC:6.4.1.2 6.4.1.3]	K15036	HMM_FullScore:1065.30	KoFamScan
Carbon_fixation	3HP_4HB	K15017	K15017; malonyl-CoA/succinyl-CoA reductase (NADPH) [EC:1.2.1.75 1.2.1.76]	K15017	HMM_FullScore:699.33	KoFamScan
Carbon_fixation	3HP_4HB	K15039	K15039; 3-hydroxypropionate dehydrogenase (NADP+) [EC:1.1.1.298]	K15039	HMM_FullScore:447.10	KoFamScan
Carbon_fixation	3HP_4HB	K15018	K15018; 3-hydroxypropionyl-coenzyme A synthetase [EC:6.2.1.36]	K15018	HMM_FullScore:1329.97	KoFamScan
Carbon_fixation	3HP_4HB	K15019	K15019; 3-hydroxypropionyl-coenzyme A dehydratase [EC:4.2.1.116]	K15019	HMM_FullScore:337.17	KoFamScan
Carbon_fixation	3HP_4HB	K15020	K15020; acryloyl-coenzyme A reductase [EC:1.3.1.84]	K15020	HMM_DomainScore:317.87	KoFamScan
Carbon_fixation	3HP_4HB	MCEE	MCEE, epi; methylmalonyl-CoA/ethylmalonyl-CoA epimerase [EC:5.1.99.1]	K05606	HMM_DomainScore:77.03	KoFamScan
Carbon_fixation	3HP_4HB	E5.4.99.2A	E5.4.99.2A, mcmA1; methylmalonyl-CoA mutase, N-terminal domain [EC:5.4.99.2]	K01848	HMM_DomainScore:804.17	KoFamScan
Carbon_fixation	3HP_4HB	E5.4.99.2B	E5.4.99.2B, mcmA2; methylmalonyl-CoA mutase, C-terminal domain [EC:5.4.99.2]	K01849	HMM_DomainScore:199.80	KoFamScan
Carbon_fixation	3HP_4HB	K15038	K15038; succinyl-CoA reductase [EC:1.2.1.76]	K15038	HMM_FullScore:692.97	KoFamScan
Carbon_fixation	3HP_4HB	K15017	K15017; malonyl-CoA/succinyl-CoA reductase (NADPH) [EC:1.2.1.75 1.2.1.76]	K15017	HMM_FullScore:699.33	KoFamScan
Carbon_fixation	3HP_4HB	K14465	K14465; succinate semialdehyde reductase (NADPH) [EC:1.1.1.-]	K14465	HMM_DomainScore:459.47	KoFamScan
Carbon_fixation	3HP_4HB	K14466	K14466; 4-hydroxybutyrate---CoA ligase (AMP-forming) [EC:6.2.1.40]	K14466	HMM_FullScore:879.13	KoFamScan
Carbon_fixation	3HP_4HB	K18861	K18861; 4-hydroxybutyrate---CoA ligase (AMP-forming) [EC:6.2.1.40]	K18861	HMM_FullScore:937.90	KoFamScan
Carbon_fixation	3HP_4HB	abfD	abfD; 4-hydroxybutyryl-CoA dehydratase / vinylacetyl-CoA-Delta-isomerase [EC:4.2.1.120 5.3.3.3]	K14534	HMM_FullScore:420.10	KoFamScan
Carbon_fixation	3HP_4HB	K15016	K15016; enoyl-CoA hydratase / 3-hydroxyacyl-CoA dehydrogenase [EC:4.2.1.17 1.1.1.35]	K15016	HMM_DomainScore:430.53	KoFamScan
Carbon_fixation	3HP_4HB	E2.3.1.9	E2.3.1.9, atoB; acetyl-CoA C-acetyltransferase [EC:2.3.1.9]	K00626	HMM_DomainScore:55.27	KoFamScan
Carbon_fixation	DC_4HB	porA	porA; pyruvate ferredoxin oxidoreductase alpha subunit [EC:1.2.7.1]	K00169	HMM_DomainScore:290.63	KoFamScan
Carbon_fixation	DC_4HB	porB	porB; pyruvate ferredoxin oxidoreductase beta subunit [EC:1.2.7.1]	K00170	HMM_FullScore:318.13	KoFamScan
Carbon_fixation	DC_4HB	porD	porD; pyruvate ferredoxin oxidoreductase delta subunit [EC:1.2.7.1]	K00171	HMM_DomainScore:101.90	KoFamScan
Carbon_fixation	DC_4HB	porG	porG; pyruvate ferredoxin oxidoreductase gamma subunit [EC:1.2.7.1]	K00172	HMM_DomainScore:144.40	KoFamScan
Carbon_fixation	DC_4HB	pps, ppsA	pps, ppsA; pyruvate, water dikinase [EC:2.7.9.2]	K01007	HMM_DomainScore:382.90	KoFamScan
Carbon_fixation	DC_4HB	ppc	ppc; phosphoenolpyruvate carboxylase [EC:4.1.1.31]	K01595	HMM_FullScore:49.03	KoFamScan
Carbon_fixation	DC_4HB	mdh	mdh; malate dehydrogenase [EC:1.1.1.37]	K00024	HMM_DomainScore:331.37	KoFamScan
Carbon_fixation	DC_4HB	E4.2.1.2AA, fumA	E4.2.1.2AA, fumA; fumarate hydratase subunit alpha [EC:4.2.1.2]	K01677	HMM_DomainScore:301.07	KoFamScan
Carbon_fixation	DC_4HB	E4.2.1.2AB, fumB	E4.2.1.2AB, fumB; fumarate hydratase subunit beta [EC:4.2.1.2]	K01678	HMM_DomainScore:220.17	KoFamScan
Carbon_fixation	DC_4HB	sdhA, frdA	sdhA, frdA; succinate dehydrogenase / fumarate reductase, flavoprotein subunit [EC:1.3.5.1 1.3.5.4]	K00239	HMM_DomainScore:690.20	KoFamScan
Carbon_fixation	DC_4HB	sdhB, frdB	sdhB, frdB; succinate dehydrogenase / fumarate reductase, iron-sulfur subunit [EC:1.3.5.1 1.3.5.4]	K00240	HMM_DomainScore:103.30	KoFamScan
Carbon_fixation	DC_4HB	sdhC, frdC	sdhC, frdC; succinate dehydrogenase / fumarate reductase, cytochrome b subunit	K00241	HMM_DomainScore:54.17	KoFamScan
Carbon_fixation	DC_4HB	sdhD, frdD	sdhD, frdD; putative succinate dehydrogenase / fumarate reductase, subunit D	K18860	HMM_FullScore:127.53	KoFamScan
Carbon_fixation	DC_4HB	sucD	sucD; succinyl-CoA synthetase alpha subunit [EC:6.2.1.5]	K01902	HMM_DomainScore:367.37	KoFamScan
Carbon_fixation	DC_4HB	sucC	sucC; succinyl-CoA synthetase beta subunit [EC:6.2.1.5]	K01903	HMM_DomainScore:503.57	KoFamScan
Carbon_fixation	DC_4HB	K15038	K15038; succinyl-CoA reductase [EC:1.2.1.76]	K15038	HMM_FullScore:692.97	KoFamScan
Carbon_fixation	DC_4HB	K15017	K15017; malonyl-CoA/succinyl-CoA reductase (NADPH) [EC:1.2.1.75 1.2.1.76]	K15017	HMM_FullScore:699.33	KoFamScan
Carbon_fixation	DC_4HB	K14465	K14465; succinate semialdehyde reductase (NADPH) [EC:1.1.1.-]	K14465	HMM_DomainScore:459.47	KoFamScan
Carbon_fixation	DC_4HB	4hbl	4hbl; 4-hydroxybutyrate---CoA ligase (AMP-forming) [EC:6.2.1.40]	K14467	HMM_DomainScore:1101.43	KoFamScan
Carbon_fixation	DC_4HB	K18861	K18861; 4-hydroxybutyrate---CoA ligase (AMP-forming) [EC:6.2.1.40]	K18861	HMM_FullScore:937.90	KoFamScan
Carbon_fixation	DC_4HB	abfD	abfD; 4-hydroxybutyryl-CoA dehydratase / vinylacetyl-CoA-Delta-isomerase [EC:4.2.1.120 5.3.3.3]	K14534	HMM_FullScore:420.10	KoFamScan
Carbon_fixation	DC_4HB	K15016	K15016; enoyl-CoA hydratase / 3-hydroxyacyl-CoA dehydrogenase [EC:4.2.1.17 1.1.1.35]	K15016	HMM_DomainScore:430.53	KoFamScan
Carbon_fixation	DC_4HB	E2.3.1.9, atoB	E2.3.1.9, atoB; acetyl-CoA C-acetyltransferase [EC:2.3.1.9]	K00626	HMM_DomainScore:55.27	KoFamScan
organosulfur	dmdA	dmdA	dmdA; dimethylsulfoniopropionate demethylase [EC:2.1.1.269]	K17486	HMM_FullScore:528.47	KoFamScan
organosulfur	xsc	xsc	xsc; sulfoacetaldehyde acetyltransferase [EC:2.3.3.15]	K03852	HMM_FullScore:643.47	KoFamScan
organosulfur	tauD	tauD	tauD; taurine dioxygenase [EC:1.14.11.17]	K03119	HMM_DomainScore:338.07	KoFamScan
organosulfur	tpa	tpa	tpa; taurine-pyruvate aminotransferase [EC:2.6.1.77]	K03851	HMM_FullScore:601.23	KoFamScan
organosulfur	tauX	tauX	tauX; taurine dehydrogenase small subunit [EC:1.4.2.-]	K07255	HMM_FullScore:173.83	KoFamScan
organosulfur	tauY	tauY	tauY; taurine dehydrogenase large subunit [EC:1.4.2.-]	K07256	HMM_FullScore:818.10	KoFamScan
organosulfur	toa	toa	toa; taurine---2-oxoglutarate transaminase [EC:2.6.1.55]	K15372	HMM_DomainScore:445.53	KoFamScan
organosulfur	islA	islA	islA; isethionate sulfite-lyase [EC:4.4.1.38]	K25261	HMM_FullScore:1479.70	KoFamScan
organosulfur	cuyA	cuyA	cuyA; L-cysteate sulfo-lyase [EC:4.4.1.25]	K17950	HMM_FullScore:431.97	KoFamScan
organosulfur	suyA	suyA	suyA; (2R)-sulfolactate sulfo-lyase subunit alpha [EC:4.4.1.24]	K16845	HMM_FullScore:100.17	KoFamScan
organosulfur	suyB	suyB	suyB; (2R)-sulfolactate sulfo-lyase subunit beta [EC:4.4.1.24]	K16846	HMM_FullScore:583.80	KoFamScan
organosulfur	hpsN	hpsN	hpsN; sulfopropanediol 3-dehydrogenase [EC:1.1.1.308]	K15509	HMM_FullScore:516.60	KoFamScan
organosulfur	slcC	slcC	slcC; (S)-sulfolactate dehydrogenase [EC:1.1.1.310]	K16843	HMM_DomainScore:385.20	KoFamScan
organosulfur	comC	comC	comC; (2R)-3-sulfolactate dehydrogenase (NADP+) [EC:1.1.1.338]	K16844	HMM_FullScore:364.17	KoFamScan
organosulfur	comD	comD	comD; sulfopyruvate decarboxylase subunit alpha [EC:4.1.1.79]	K06034	HMM_DomainScore:172.07	KoFamScan
organosulfur	comDE	comDE	comDE; sulfopyruvate decarboxylase [EC:4.1.1.79]	K24393	HMM_FullScore:419.50	KoFamScan
Fermentation	Pyruvate_to_Lactate	LDH, ldh	LDH, ldh; L-lactate dehydrogenase [EC:1.1.1.27]	K00016	HMM_FullScore:313.57	KoFamScan
Fermentation	Pyruvate_to_Formate	E2.3.1.54, pflD	E2.3.1.54, pflD; formate C-acetyltransferase [EC:2.3.1.54]	K00656	HMM_FullScore:403.93	KoFamScan
Fermentation	Pyuvate_to_Acetate_I	aceE	aceE; pyruvate dehydrogenase E1 component [EC:1.2.4.1]	K00163	HMM_FullScore:374.67	KoFamScan
Fermentation	Pyuvate_to_Acetate_I	PDHA, pdhA	PDHA, pdhA; pyruvate dehydrogenase E1 component alpha subunit [EC:1.2.4.1]	K00161	HMM_FullScore:424.67	KoFamScan
Fermentation	Pyuvate_to_Acetate_I	PDHB, pdhB	PDHB, pdhB; pyruvate dehydrogenase E1 component beta subunit [EC:1.2.4.1]	K00162	HMM_FullScore:488.57	KoFamScan
Fermentation	Pyuvate_to_Acetate_I	DLAT, aceF, pdhC	DLAT, aceF, pdhC; pyruvate dehydrogenase E2 component (dihydrolipoamide acetyltransferase) [EC:2.3.1.12]	K00627	HMM_DomainScore:484.73	KoFamScan
Fermentation	Pyuvate_to_Acetate_I	DLD, lpd, pdhD	DLD, lpd, pdhD; dihydrolipoamide dehydrogenase [EC:1.8.1.4]	K00382	HMM_FullScore:466.70	KoFamScan
Fermentation	Pyuvate_to_Acetate_I	PDHX	PDHX; dihydrolipoamide dehydrogenase-binding protein of pyruvate dehydrogenase complex	K13997	HMM_DomainScore:543.87	KoFamScan
Fermentation	Pyuvate_to_Acetate_I	porA	porA; pyruvate ferredoxin oxidoreductase alpha subunit [EC:1.2.7.1]	K00169	HMM_DomainScore:290.63	KoFamScan
Fermentation	Pyuvate_to_Acetate_I	porB	porB; pyruvate ferredoxin oxidoreductase beta subunit [EC:1.2.7.1]	K00170	HMM_FullScore:318.13	KoFamScan
Fermentation	Pyuvate_to_Acetate_I	porD	porD; pyruvate ferredoxin oxidoreductase delta subunit [EC:1.2.7.1]	K00171	HMM_DomainScore:101.90	KoFamScan
Fermentation	Pyuvate_to_Acetate_I	porG	porG; pyruvate ferredoxin oxidoreductase gamma subunit [EC:1.2.7.1]	K00172	HMM_DomainScore:144.40	KoFamScan
Fermentation	Pyuvate_to_Acetate_I	vorG	vorG; 2-oxoisovalerate ferredoxin oxidoreductase, gamma subunit [EC:1.2.7.7]	K00189	HMM_FullScore:296.23	KoFamScan
Fermentation	Pyuvate_to_Acetate_I	por, nifJ	por, nifJ; pyruvate-ferredoxin/flavodoxin oxidoreductase [EC:1.2.7.1 1.2.7.-]	K03737	HMM_FullScore:569.73	KoFamScan
Fermentation	Pyuvate_to_Acetate_I	E3.1.2.1, ACH1	E3.1.2.1, ACH1; acetyl-CoA hydrolase [EC:3.1.2.1]	K01067	HMM_FullScore:505.90	KoFamScan
Fermentation	Pyuvate_to_Acetate_I	pta	pta; phosphate acetyltransferase [EC:2.3.1.8]	K13788	HMM_FullScore:561.23	KoFamScan
Fermentation	Pyuvate_to_Acetate_I	eutD	eutD; phosphotransacetylase	K04020	HMM_FullScore:433.63	KoFamScan
Fermentation	Pyuvate_to_Acetate_I	acyP	acyP; acylphosphatase [EC:3.6.1.7]	K01512	HMM_DomainScore:75.90	KoFamScan
Fermentation	Pyuvate_to_Acetate_II	poxB	poxB; pyruvate dehydrogenase (quinone) [EC:1.2.5.1]	K00156	HMM_FullScore:714.10	KoFamScan
Fermentation	Pyuvate_to_Acetate_II	E1.2.3.3, poxL	E1.2.3.3, poxL; pyruvate oxidase [EC:1.2.3.3]	K00158	HMM_FullScore:612.00	KoFamScan
Fermentation	Pyuvate_to_Acetate_II	acyP	acyP; acylphosphatase [EC:3.6.1.7]	K01512	HMM_DomainScore:75.90	KoFamScan
Fermentation	Ethanol_formation	ALDH	ALDH; aldehyde dehydrogenase (NAD+) [EC:1.2.1.3]	K00128	HMM_FullScore:590.27	KoFamScan
Fermentation	Ethanol_formation	ALDH7A1	ALDH7A1; aldehyde dehydrogenase family 7 member A1 [EC:1.2.1.31 1.2.1.8 1.2.1.3]	K14085	HMM_FullScore:793.20	KoFamScan
Fermentation	Ethanol_formation	ALDH9A1	ALDH9A1; aldehyde dehydrogenase family 9 member A1 [EC:1.2.1.47 1.2.1.3]	K00149	HMM_DomainScore:745.50	KoFamScan
Fermentation	Ethanol_formation	E1.2.1.5	E1.2.1.5; aldehyde dehydrogenase (NAD(P)+) [EC:1.2.1.5]	K00129	HMM_FullScore:771.93	KoFamScan
Fermentation	Ethanol_formation	aldB	aldB; aldehyde dehydrogenase [EC:1.2.1.-]	K00138	HMM_DomainScore:736.23	KoFamScan
Fermentation	Ethanol_formation	E1.2.1.10	E1.2.1.10; acetaldehyde dehydrogenase (acetylating) [EC:1.2.1.10]	K00132	HMM_FullScore:655.60	KoFamScan
Fermentation	Ethanol_formation	adhE	adhE; acetaldehyde dehydrogenase / alcohol dehydrogenase [EC:1.2.1.10 1.1.1.1]	K04072	HMM_FullScore:644.90	KoFamScan
Fermentation	Ethanol_formation	mhpF	mhpF; acetaldehyde dehydrogenase [EC:1.2.1.10]	K04073	HMM_DomainScore:455.10	KoFamScan
Fermentation	Ethanol_formation	bphJ, xylQ, nahO, tesF	bphJ, xylQ, nahO, tesF; acetaldehyde/propanal dehydrogenase [EC:1.2.1.10 1.2.1.87]	K18366	HMM_FullScore:479.50	KoFamScan
Fermentation	Ethanol_formation	eutE	eutE; aldehyde dehydrogenase	K04021	HMM_FullScore:662.37	KoFamScan
Fermentation	Ethanol_formation	ADH1_7	ADH1_7; alcohol dehydrogenase 1/7 [EC:1.1.1.1]	K13951	HMM_DomainScore:667.30	KoFamScan
Fermentation	Ethanol_formation	ADH4	ADH4; alcohol dehydrogenase 4 [EC:1.1.1.1]	K13980	HMM_DomainScore:674.20	KoFamScan
Fermentation	Ethanol_formation	ADH6	ADH6; alcohol dehydrogenase 6 [EC:1.1.1.1]	K13952	HMM_DomainScore:656.50	KoFamScan
Fermentation	Ethanol_formation	adhP	adhP; alcohol dehydrogenase, propanol-preferring [EC:1.1.1.1]	K13953	HMM_DomainScore:332.20	KoFamScan
Fermentation	Ethanol_formation	yiaY	yiaY; alcohol dehydrogenase [EC:1.1.1.1]	K13954	HMM_FullScore:562.60	KoFamScan
Fermentation	Ethanol_formation	E1.1.1.1, adh	E1.1.1.1, adh; alcohol dehydrogenase [EC:1.1.1.1]	K00001	HMM_DomainScore:342.93	KoFamScan
Fermentation	Ethanol_formation	frmA, ADH5, adhC	frmA, ADH5, adhC; S-(hydroxymethyl)glutathione dehydrogenase / alcohol dehydrogenase [EC:1.1.1.284 1.1.1.1]	K00121	HMM_DomainScore:619.87	KoFamScan
Fermentation	Ethanol_formation	adhE	adhE; acetaldehyde dehydrogenase / alcohol dehydrogenase [EC:1.2.1.10 1.1.1.1]	K04072	HMM_FullScore:644.90	KoFamScan
Fermentation	Ethanol_formation	ADH1	ADH1; alcohol dehydrogenase class-P [EC:1.1.1.1]	K18857	HMM_FullScore:631.40	KoFamScan
Fermentation	Ethanol_formation	eutG	eutG; alcohol dehydrogenase	K04022	HMM_FullScore:468.73	KoFamScan
Fermentation	Ethanol_formation	exaA	exaA; alcohol dehydrogenase (cytochrome c) [EC:1.1.2.8]	K00114	HMM_FullScore:643.97	KoFamScan
Fermentation	Ethanol_formation	mdh1, mxaF	mdh1, mxaF; methanol dehydrogenase (cytochrome c) subunit 1 [EC:1.1.2.7]	K14028	HMM_FullScore:1048.37	KoFamScan
Fermentation	Ethanol_formation	mdh2, mxaI	mdh2, mxaI; methanol dehydrogenase (cytochrome c) subunit 2 [EC:1.1.2.7]	K14029	HMM_FullScore:129.30	KoFamScan
Fermentation	PEP_to_Succinate	E4.1.1.32, pckA, PCK	E4.1.1.32, pckA, PCK; phosphoenolpyruvate carboxykinase (GTP) [EC:4.1.1.32]	K01596	HMM_FullScore:267.10	KoFamScan
Fermentation	PEP_to_Succinate	PEPCK	PEPCK; phosphoenolpyruvate carboxykinase (diphosphate) [EC:4.1.1.38]	K20370	HMM_FullScore:1495.83	KoFamScan
Fermentation	PEP_to_Succinate	E4.1.1.49, pckA	E4.1.1.49, pckA; phosphoenolpyruvate carboxykinase (ATP) [EC:4.1.1.49]	K01610	HMM_FullScore:123.47	KoFamScan
Fermentation	PEP_to_Succinate	MDH1	MDH1; malate dehydrogenase [EC:1.1.1.37]	K00025	HMM_FullScore:550.20	KoFamScan
Fermentation	PEP_to_Succinate	MDH2	MDH2; malate dehydrogenase [EC:1.1.1.37]	K00026	HMM_FullScore:501.90	KoFamScan
Fermentation	PEP_to_Succinate	mdh	mdh; malate dehydrogenase [EC:1.1.1.37]	K00024	HMM_DomainScore:331.37	KoFamScan
Fermentation	PEP_to_Succinate	E1.1.1.82	E1.1.1.82; malate dehydrogenase (NADP+) [EC:1.1.1.82]	K00051	HMM_FullScore:634.67	KoFamScan
Fermentation	PEP_to_Succinate	mqo	mqo; malate dehydrogenase (quinone) [EC:1.1.5.4]	K00116	HMM_FullScore:161.30	KoFamScan
Fermentation	PEP_to_Succinate	E4.2.1.2A, fumA, fumB	E4.2.1.2A, fumA, fumB; fumarate hydratase, class I [EC:4.2.1.2]	K01676	HMM_FullScore:351.63	KoFamScan
Fermentation	PEP_to_Succinate	E4.2.1.2AA, fumA	E4.2.1.2AA, fumA; fumarate hydratase subunit alpha [EC:4.2.1.2]	K01677	HMM_DomainScore:301.07	KoFamScan
Fermentation	PEP_to_Succinate	E4.2.1.2AB, fumB	E4.2.1.2AB, fumB; fumarate hydratase subunit beta [EC:4.2.1.2]	K01678	HMM_DomainScore:220.17	KoFamScan
Fermentation	PEP_to_Succinate	E4.2.1.2B, fumC	E4.2.1.2B, fumC; fumarate hydratase, class II [EC:4.2.1.2]	K01679	HMM_FullScore:642.30	KoFamScan
Fermentation	PEP_to_Succinate	frdA	frdA; fumarate reductase flavoprotein subunit [EC:1.3.5.4]	K00244	HMM_DomainScore:365.50	KoFamScan
Fermentation	PEP_to_Succinate	frdB	frdB; fumarate reductase iron-sulfur subunit [EC:1.3.5.4]	K00245	HMM_DomainScore:279.30	KoFamScan
Fermentation	PEP_to_Succinate	frdC	frdC; fumarate reductase subunit C	K00246	HMM_DomainScore:53.70	KoFamScan
Fermentation	PEP_to_Succinate	frdD	frdD; fumarate reductase subunit D	K00247	HMM_FullScore:36.67	KoFamScan
Formaldehyde_assimilation	Ribulose_monophosphate_pathway	hxlA	hxlA; 3-hexulose-6-phosphate synthase [EC:4.1.2.43]	K08093	HMM_DomainScore:173.07	KoFamScan
Formaldehyde_assimilation	Ribulose_monophosphate_pathway	fae-hps	fae-hps; bifunctional enzyme Fae/Hps [EC:4.2.1.147 4.1.2.43]	K13812	HMM_FullScore:353.60	KoFamScan
Formaldehyde_assimilation	Ribulose_monophosphate_pathway	hxlB	hxlB; 6-phospho-3-hexuloisomerase [EC:5.3.1.27]	K08094	HMM_DomainScore:101.33	KoFamScan
Formaldehyde_assimilation	Ribulose_monophosphate_pathway	hps-phi	hps-phi; 3-hexulose-6-phosphate synthase / 6-phospho-3-hexuloisomerase [EC:4.1.2.43 5.3.1.27]	K13831	HMM_FullScore:328.57	KoFamScan
Formaldehyde_assimilation	Ribulose_monophosphate_pathway	pfkA, PFK	pfkA, PFK; 6-phosphofructokinase 1 [EC:2.7.1.11]	K00850	HMM_FullScore:368.23	KoFamScan
Formaldehyde_assimilation	Ribulose_monophosphate_pathway	pfkB	pfkB; 6-phosphofructokinase 2 [EC:2.7.1.11]	K16370	HMM_FullScore:315.07	KoFamScan
Formaldehyde_assimilation	Ribulose_monophosphate_pathway	FBA, fbaA	FBA, fbaA; fructose-bisphosphate aldolase, class II [EC:4.1.2.13]	K01624	HMM_FullScore:85.80	KoFamScan
Formaldehyde_assimilation	xylulose_monophosphate_pathway	DAS	DAS; dihydroxyacetone synthase [EC:2.2.1.3]	K17100	HMM_FullScore:898.50	KoFamScan
Formaldehyde_assimilation	xylulose_monophosphate_pathway	DAK, TKFC	DAK, TKFC; triose/dihydroxyacetone kinase / FAD-AMP lyase (cyclizing) [EC:2.7.1.28 2.7.1.29 4.6.1.15]	K00863	HMM_FullScore:531.63	KoFamScan
Formaldehyde_assimilation	xylulose_monophosphate_pathway	FBA, fbaA	FBA, fbaA; fructose-bisphosphate aldolase, class II [EC:4.1.2.13]	K01624	HMM_FullScore:85.80	KoFamScan
Formaldehyde_assimilation	xylulose_monophosphate_pathway	FBP, fbp	FBP, fbp; fructose-1,6-bisphosphatase I [EC:3.1.3.11]	K03841	HMM_FullScore:219.70	KoFamScan
Formaldehyde_assimilation	serine_cycle	K00600	glyA, SHMT; glycine hydroxymethyltransferase [EC:2.1.2.1]	K00600	HMM_FullScore:83.87	KoFamScan
Formaldehyde_assimilation	serine_cycle	K00830	AGXT; alanine-glyoxylate transaminase / serine-glyoxylate transaminase / serine-pyruvate transaminase [EC:2.6.1.44 2.6.1.45 2.6.1.51]	K00830	HMM_FullScore:415.13	KoFamScan
Formaldehyde_assimilation	serine_cycle	K00018	hprA; glycerate dehydrogenase [EC:1.1.1.29]	K00018	HMM_DomainScore:312.93	KoFamScan
Formaldehyde_assimilation	serine_cycle	K11529	gck, gckA, GLYCTK; glycerate 2-kinase [EC:2.7.1.165]	K11529	HMM_FullScore:162.17	KoFamScan
Formaldehyde_assimilation	serine_cycle	K01689	ENO, eno; enolase [EC:4.2.1.11]	K01689	HMM_FullScore:69.30	KoFamScan
Formaldehyde_assimilation	serine_cycle	K01595	ppc; phosphoenolpyruvate carboxylase [EC:4.1.1.31]	K01595	HMM_FullScore:49.03	KoFamScan
Formaldehyde_assimilation	serine_cycle	K00024	mdh; malate dehydrogenase [EC:1.1.1.37]	K00024	HMM_DomainScore:331.37	KoFamScan
Formaldehyde_assimilation	serine_cycle	K08692	mtkB; malate-CoA ligase subunit alpha [EC:6.2.1.9]	K08692	HMM_FullScore:457.70	KoFamScan
Formaldehyde_assimilation	serine_cycle	K14067	mtkA; malate-CoA ligase subunit beta [EC:6.2.1.9]	K14067	HMM_DomainScore:623.60	KoFamScan
Formaldehyde_assimilation	serine_cycle	K08691	mcl; malyl-CoA/(S)-citramalyl-CoA lyase [EC:4.1.3.24 4.1.3.25]	K08691	HMM_DomainScore:382.20	KoFamScan
amino_acids_degradation	arginine_degradation	arcA	arcA; arginine deiminase [EC:3.5.3.6]	K01478	HMM_DomainScore:126.83	KoFamScan
amino_acids_degradation	arginine_degradation	arcC	arcC; carbamate kinase [EC:2.7.2.2]	K00926	HMM_FullScore:102.87	KoFamScan
amino_acids_degradation	arginine_degradation	arcB	arcB; ornithine carbamoyltransferase [EC:2.1.3.3]	K00611	HMM_FullScore:327.60	KoFamScan
amino_acids_degradation	arginine_degradation	arcD	arcD; arginine/ornithine antiporter	K24446	HMM_FullScore:729.03	KoFamScan
amino_acids_degradation	arginine_degradation	arcR	arcR; IclR family transcriptional regulator, arginine deiminase pathway regulator	K21827	HMM_FullScore:302.70	KoFamScan
amino_acids_degradation	asparagine_degradation	ansA	ansA; L-asparaginase [EC:3.5.1.1]	K01424	HMM_FullScore:149.37	KoFamScan
amino_acids_degradation	asparagine_degradation	aspA	aspA; aspartate ammonia-lyase [EC:4.3.1.1]	K01744	HMM_FullScore:661.40	KoFamScan

## Sheet: Table S7
Table S7 | Standard Gibbs energy of formation (ΔGf0) and activity coefficient (γ) used for thermodynamic calculation.
Compound	Formula	ΔGf0 (kJ mol-1)	γ (I = 0.7 M)	γ (I = 0.001 M)
Iron sulfide	FeS (s)	-101.3	-	-
Ferrihydrite	Fe(OH)3	-705	-	-
Ferrous iron	Fe2+	-78.87	0.24	0.87
Sulfate	SO42-	-744.63	0.16	0.87
Thiosulfate	S2O32-	-513.4	0.16	0.87
Elemental sulfur	S (0)	0	-	-
Sulfide	HS-	12.05	0.66	0.96
ΔGf0: standard Gibbs energy of formation
γ: activity coefficiency
I: ionic strength; I = 0.7 M corresponds to seawater; I = 0.001 M corresponds to freshwater ecosystem

## Sheet: Table S8
Table S8 | Desulfurivibrionaceae genomes (n = 205) obtained from GTDB r214 (n=121), NCBI (n = 9), JGI IMG (n = 68), and GMGC (n = 7).
Genome_acc	Environment	Source	Note
GCA_903904105.1	freshwater	GTDB
GCA_903838925.1	freshwater	GTDB
GCA_903830245.1	freshwater	GTDB
GCA_903853445.1	freshwater	GTDB
GCA_903899235.1	freshwater	GTDB
GCA_903882205.1	freshwater	GTDB
GCA_903823905.1	freshwater	GTDB
GCA_903883485.1	freshwater	GTDB
GCA_903840855.1	freshwater	GTDB
GCA_903866895.1	freshwater	GTDB
GCA_903843475.1	freshwater	GTDB
GCA_903838635.1	freshwater	GTDB
GCA_903825865.1	freshwater	GTDB
GCA_903826485.1	freshwater	GTDB
GCA_903864225.1	freshwater	GTDB
GCA_903914825.1	freshwater	GTDB
GCA_903874495.1	freshwater	GTDB
GCA_903879225.1	freshwater	GTDB
GCA_903831015.1	freshwater	GTDB
GCA_903914885.1	freshwater	GTDB
GCA_903841795.1	freshwater	GTDB
GCA_903869765.1	freshwater	GTDB
GCA_903869265.1	freshwater	GTDB
GCA_903826625.1	freshwater	GTDB
GCA_903890515.1	freshwater	GTDB
GCA_903885425.1	freshwater	GTDB
GCA_903820865.1	freshwater	GTDB
GCA_903822915.1	freshwater	GTDB
GCA_903878865.1	freshwater	GTDB
GCA_903836875.1	freshwater	GTDB
GCA_903825745.1	freshwater	GTDB
GCA_903824195.1	freshwater	GTDB
GCA_903859625.1	freshwater	GTDB
GCA_903867635.1	freshwater	GTDB
GCA_903826305.1	freshwater	GTDB
GCA_903901515.1	freshwater	GTDB
GCA_903841615.1	freshwater	GTDB
GCA_903898295.1	freshwater	GTDB
GCA_903916005.1	freshwater	GTDB
GCA_018897495.1	groundwater	GTDB
GCA_018895995.1	groundwater	GTDB
GCA_022014275.1	groundwater	GTDB
GCA_018896175.1	groundwater	GTDB
GCA_002841785.1	groundwater	GTDB
GCA_018898535.1	groundwater	GTDB
GCA_021802665.1	acid mine drainage sediment	GTDB
GCA_002347095.1	hydrocarbon	GTDB
GCA_004348915.1	groundwater	GTDB
GCA_018897105.1	groundwater	GTDB
GCA_018897275.1	groundwater	GTDB
GCA_022013535.1	groundwater	GTDB
GCA_018821825.1	groundwater	GTDB
GCA_018830485.1	groundwater	GTDB
GCA_018820705.1	groundwater	GTDB
GCA_018823175.1	groundwater	GTDB
GCA_018812655.1	groundwater	GTDB
GCA_002414225.1	river sediment	GTDB
GCA_002448905.1	river sediment	GTDB
GCA_018822545.1	groundwater	GTDB
GCA_018814345.1	groundwater	GTDB
GCA_003557565.1	lake sediments	GTDB
GCA_007133805.1	lake sediments	GTDB
GCA_002772305.1	aquifer	GTDB
GCA_001873115.1	aquifer	GTDB
GCA_002347185.1	oil sands	GTDB
GCA_002348025.1	lake sediments	GTDB
GCA_018823135.1	groundwater	GTDB
GCA_018814865.1	groundwater	GTDB
GCA_013791995.1	groundwater	GTDB
GCA_018899455.1	groundwater	GTDB
GCA_018814305.1	groundwater	GTDB
GCA_018822855.1	groundwater	GTDB
GCA_001798725.1	terrestrial subsurface	GTDB
GCA_003517965.1	groundwater	GTDB
GCA_018823285.1	groundwater	GTDB
GCA_018812685.1	groundwater	GTDB
GCA_018898685.1	groundwater	GTDB
GCA_013792005.1	groundwater	GTDB
GCA_014382295.1	marine	GTDB
GCA_021822005.1	acid mine drainage sediment	GTDB
GCA_003249165.1	hydrothermal vent	GTDB
GCA_024275235.1	hydrothermal vent	GTDB
GCA_002868945.1	marine sediment	GTDB
GCA_020056965.1	continental subsurface	GTDB
GCA_024637145.1	hypersaline Arctic spring	GTDB
GCA_001799255.1	terrestrial subsurface	GTDB
GCA_001799225.1	terrestrial subsurface	GTDB
GCA_021788685.1	acid mine drainage sediment	GTDB
GCA_021160685.1	hydrothermal vent	GTDB
GCA_002421565.1	wastewater	GTDB
GCA_004332195.1	serpentinizing groundwater	GTDB
GCA_016219175.1	groundwater	GTDB
GCA_021789795.1	acid mine drainage sediment	GTDB
GCA_024763115.1	hydrothermal vent	GTDB
GCA_016208225.1	groundwater	GTDB
GCA_021802775.1	acid mine drainage sediment	GTDB
GCA_001799285.1	terrestrial subsurface	GTDB
GCA_024277655.1	hydrothermal vent	GTDB
GCA_018829945.1	groundwater	GTDB
GCA_001914235.1	anode biofilm	GTDB
GCA_011330685.1	hydrothermal vent	GTDB
GCA_013349285.1	marine sediment	GTDB
GCA_945787445.1	coastal sediments	GTDB
GCA_020444175.1	anode biofilm	GTDB
GCA_024274995.1	hydrothermal vent	GTDB
GCA_021811385.1	acid mine drainage sediment	GTDB
GCA_018816555.1	groundwater	GTDB
GCA_021802645.1	acid mine drainage sediment	GTDB
GCA_023230525.1	landfill leachate	GTDB
GCA_013151175.1	hydrothermal chimneys	GTDB
GCF_000092205.1	Desulfurivibrio alkaliphilus AHT 2	GTDB
GCA_020717925.1	terrestrial subsurface	GTDB
GCA_024763495.1	hydrothermal vent	GTDB
GCA_003605035.1	subsurface acquifer	GTDB
GCA_002415465.1	river sediment	GTDB
GCA_021847425.1	acid mine drainage sediment	GTDB
GCA_021782655.1	acid mine drainage sediment	GTDB
GCA_024637225.1	hypersaline Arctic spring	GTDB
GCA_013349295.1	marine sediment	GTDB
GCA_011048585.1	hydrothermal vent	GTDB
GCA_015231515.1	marine sediment	GTDB
GMBC10.009_819	soil	GMGC
GMBC10.021_259	soil	GMGC
GMBC10.058_940	soil	GMGC
GMBC10.062_738	soil	GMGC
GMBC10.102_883	soil	GMGC
GMBC10.110_401	soil	GMGC
GMBC10.153_878	soil	GMGC
3300002702_12	wastwater	IMG_bins	Wastewater microbial communities from Syncrude, Ft. McMurray, Alberta - Biofilm from sections of failed pipe of Encana Pipeline
3300002821_26	lake sediment	IMG_bins	Syncrude tailings pond microbial communities from Alberta, Canada - Iso-alkanes.Hi.seq-Iso3T
3300004002_12	wetland	IMG_bins	Wetland microbial communities from San Francisco Bay, California, USA, that impact long-term carbon sequestration - Muzzi_PWA_D2
3300004239_12	groundwater	IMG_bins	Groundwater microbial communities from aquifer - Crystal Geyser CG23_combo_of_CG06-09_8/20/14_all
3300005086_12	marine	IMG_bins	Hydrocarbon microbial Community from Halfdan Field, North Sea, Denmark - MHDA3
3300005144_12	marine	IMG_bins	Enrichment culture microbial communities from Arthur Kill intertidal strait, New Jersey, USA, that are MTBE-degrading - MTBE-AKM (Arthur Kill Methanogenic) MetaG
3300005254_25	marine	IMG_bins	Enrichment culture microbial communities from rom New York Harbor, USA that are MTBE-degrading - MTBE-NYH (New York Harbor Sulfidogenic) MetaG
3300005325_16	groundwater	IMG_bins	Bioremediated contaminated groundwater from EPA Superfund site, New Mexico - Sample SAE3-47
3300005326_28	groundwater	IMG_bins	Bioremediated contaminated groundwater from EPA Superfund site, New Mexico - Sample HSE6-23
3300005326_40	groundwater	IMG_bins	Bioremediated contaminated groundwater from EPA Superfund site, New Mexico - Sample HSE6-23
3300008001_17	groundwater	IMG_bins	Groundwater microbial communities from Crystal Geyser aquifers in Utah, USA - Crystal Geyser metaG 2015-13
3300008002_33	groundwater	IMG_bins	Groundwater microbial communities from Crystal Geyser aquifers in Utah, USA - Crystal Geyser metaG 2015-14
3300008003_43	groundwater	IMG_bins	Groundwater microbial communities from Crystal Geyser aquifers in Utah, USA - Crystal Geyser metaG 2015-15
3300008009_31	groundwater	IMG_bins	Groundwater microbial communities from Crystal Geyser aquifers in Utah, USA - Crystal Geyser metaG 2015-18
3300008011_19	groundwater	IMG_bins	Groundwater microbial communities from Crystal Geyser aquifers in Utah, USA - Crystal Geyser metaG 2015-20
3300008086_20	groundwater	IMG_bins	Groundwater microbial communities from Crystal Geyser aquifers in Utah, USA - Crystal Geyser metaG 2015-12
3300008094_30	groundwater	IMG_bins	Groundwater microbial communities from Crystal Geyser aquifers in Utah, USA - Crystal Geyser metaG 2015-11
3300009004_33	groundwater	IMG_bins	Groundwater microbial communities from Crystal Geyser aquifers in Utah, USA - Crystal Geyser metaG 2015-01
3300009702_61	deep subsurface	IMG_bins	Deep subsurface microbial communities from Kolumbo volcano to uncover new lineages of life (NeLLi) - 2SBTROV14_V59a metaG
3300010291_33	hot spring	IMG_bins	Hot spring sediment bacterial and archeal communities from California, USA to study Microbial Dark Matter (Phase II) - Blank Spring sediment metaG
3300013131_96	freshwater	IMG_bins	Freshwater microbial communities from Kabuno Bay, South-Kivu, Congo - kab_092012_10m
3300013137_77	freshwater	IMG_bins	Freshwater microbial communities from Kabuno Bay, South-Kivu, Congo - kab_092012_11.1m
3300013137_92	freshwater	IMG_bins	Freshwater microbial communities from Kabuno Bay, South-Kivu, Congo - kab_092012_11.1m
3300013138_87	freshwater	IMG_bins	Freshwater microbial communities from Kabuno Bay, South-Kivu, Congo - kab_022012_12m
3300013391_6	groundwater	IMG_bins	Groundwater microbial communities from the Olkiluoto Island deep subsurface site, Finland - KR13_S1_MetaG
3300013392_6	groundwater	IMG_bins	Groundwater microbial communities from the Olkiluoto Island deep subsurface site, Finland - KR13_S2_MetaG
3300014060_48	freshwater	IMG_bins	Freshwater microbial communities from Crystal Geyser, Utah, USA - CG_3.0
3300014205_35	engineer	IMG_bins	Leachate microbial communities from a municipal landfill in Southern Ontario, Canada - Leachate well 162 metaG
3300015048_1	groundwater	IMG_bins	Groundwater microbial communities from the Olkiluoto Island deep subsurface site, Finland - KR13_J_MetaG
3300022309_8	marine sediment	IMG_bins	Sediment microbial communities from San Francisco Bay, California, United States - SF_May12_sed_USGS_4_1
3300025088_17	soil	IMG_bins	Soil microbial communities from Rifle, Colorado - Rifle Oxygen_injection D2 (SPAdes)
3300025152_15	soil	IMG_bins	Soil microbial communities from Rifle, Colorado - Rifle Oxygen_injection C2 (SPAdes)
3300025288_39	groundwater	IMG_bins	Groundwater microbial communities from aquifer in Utah, USA - Crystal Geyser 4/9/14 3 um filter (SPAdes) (version 2)
3300025820_35	hot spring	IMG_bins	Hot spring sediment bacterial and archeal communities from California, USA to study Microbial Dark Matter (Phase II) - Blank Spring sediment metaG (SPAdes) (version 3)
3300025841_33	groundwater	IMG_bins	Groundwater microbial communities from Crystal Geyser aquifers in Utah, USA - Crystal Geyser metaG 2015-13 (SPAdes) (version 2)
3300025868_27	groundwater	IMG_bins	Groundwater microbial communities from aquifer - Crystal Geyser CG23_combo_of_CG06-09_8/20/14_all (SPAdes) (version 2)
3300026196_17	soil	IMG_bins	Soil microbial communities from South San Francisco under conditions of wetland restoration - Salt Pond MetaG R2A_C_D2_MG (SPAdes) (version 2)
3300026196_8	soil	IMG_bins	Soil microbial communities from South San Francisco under conditions of wetland restoration - Salt Pond MetaG R2A_C_D2_MG (SPAdes) (version 2)
3300027690_13	marine	IMG_bins	Enrichment culture microbial communities from rom New York Harbor, USA that are MTBE-degrading - MTBE-NYH (New York Harbor Sulfidogenic) MetaG (SPAdes) (version 2)
3300033407_40	soil	IMG_bins	Soil microbial communities from uranium-contaminated site in the Upper Colorado River Basin, Wyoming, United States - RVT140D175
3300036987_77	river bed	IMG_bins	Coal bed water microbial communities from the Powder River Basin, Montana, United States - T11
3300037245_38	marine sediment	IMG_bins	Marine sediment microbial communities off the coast of San Francisco, CA, United States - OC_3500m_C2_20cm25cm
3300037424_41	river sediment	IMG_bins	Sediment microbial communities from uranium-contaminated floodplain near Riverton, Wyoming, United States - RVTP2_091317_139_150
3300037424_57	river sediment	IMG_bins	Sediment microbial communities from uranium-contaminated floodplain near Riverton, Wyoming, United States - RVTP2_091317_139_150
3300037483_39	river sediment	IMG_bins	Sediment microbial communities from uranium-contaminated floodplain near Riverton, Wyoming, United States - RVT2_Sep_135_v
3300037483_45	river sediment	IMG_bins	Sediment microbial communities from uranium-contaminated floodplain near Riverton, Wyoming, United States - RVT2_Sep_135_v
3300037692_27	river sediment	IMG_bins	Sediment microbial communities from uranium-contaminated floodplain near Riverton, Wyoming, United States - RVTP2_070717_125_145_jgi
3300037722_42	river sediment	IMG_bins	Sediment microbial communities from uranium-contaminated floodplain near Riverton, Wyoming, United States - RVTP2_070717_105_125_jgi
3300040971_78	biofilm	IMG_bins	Biofilm microbial communities from Alberta, Canada - Encana_pipeline
3300042876_47	soil	IMG_bins	Rhizosphere soil microbial communities from rice plant in Newark, Delaware, United States - Rhiz_9GH_GED
3300043256_17	marine sediment	IMG_bins	Marine sediment microbial communities off the coast of San Francisco, CA, United States - OC_4500m_C5_20cm25cm (coverage test 16Gb) (version 2)
3300044673_36	soil	IMG_bins	Rhizosphere soil microbial communities from rice plants in Newark, Delaware, United States - Bulk_9BB_GED
3300044698_126	river sediment	IMG_bins	Sediment microbial communities from uranium-contaminated floodplain near Riverton, Wyoming, United States - RVTP2_051817_120_130_jgi
3300044698_177	river sediment	IMG_bins	Sediment microbial communities from uranium-contaminated floodplain near Riverton, Wyoming, United States - RVTP2_051817_120_130_jgi
3300044698_28	river sediment	IMG_bins	Sediment microbial communities from uranium-contaminated floodplain near Riverton, Wyoming, United States - RVTP2_051817_120_130_jgi
3300044712_91	soil	IMG_bins	Rhizosphere soil microbial communities from rice plants in Newark, Delaware, United States - Rhiz_9IH_GED
3300051094_35	soil	IMG_bins	Soil microbial communities from peatland in Alberta, Canada - SB-U-BARE 70-80 cm
3300053780_44	soil	IMG_bins	Soil microbial communities from uranium-contaminated site in the Upper Colorado River Basin, Wyoming, United States - RVT_PTT1_JUN19_120cm
3300056877_33	soil	IMG_bins	Soil microbial communities from Satilla River estuarine marsh, Georgia, USA - E1P_9_10
3300056896_82	soil	IMG_bins	Soil microbial communities from Satilla River estuarine marsh, Georgia, USA - E1P_20_22
3300057030_12	soil	IMG_bins	Soil microbial communities from Satilla River estuarine marsh, Georgia, USA - E1P_30_32
3300057040_94	soil	IMG_bins	Soil microbial communities from Satilla River estuarine marsh, Georgia, USA - E2P_30_32
GCA_030145275.1	coastal sediments	NCBI
GCA_030145325.1	coastal sediments	NCBI
GCA_030683975.1	groundwater	NCBI
GCA_030690745.1	groundwater	NCBI
GCA_031581485.1	marine	NCBI
GCA_036397515.1	soil	NCBI
GCA_032250695.1	mud volcano	NCBI
GCA_035471185.1	soil	NCBI
GCA_035458945.1	soil	NCBI
2606217485	delta proteobacterium sp. MLMS-1	IMG_genomes	pure culture
2814122939	marine	IMG_genomes	Desulfobacteraceae bacterium bin 81
2828943725	terrestrial subsurface	IMG_genomes	Desulfovibrionaceae bacterium DeMMO2_17
2829005333	terrestrial subsurface	IMG_genomes	Desulfobulbaceae bacterium DeMMO2_53
2829436569	terrestrial subsurface	IMG_genomes	Desulfobulbaceae bacterium DeMMO6_32
2875932249	aquatic sediment	IMG_genomes	Desulfobulbaceae bacterium LHD7
