# Supplementary material for: Microbial iron oxide respiration coupled to sulfide oxidation
Source: Nature. 2025 Aug 27;646(8086):925–33. doi: 10.1038/s41586-025-09467-0 (PMC12545173; doi:10.1038/s41586-025-09467-0)
Supplement: Supplementary file 5 — Source Data Figs. 1–5 and Source Data Extended Data Figs. 1–6 [file 41586_2025_9467_MOESM5_ESM.xlsx]

## Sheet: Figure 1
Figure 1a
category	rank	total	label		category	rank	count	label
Others	phylum	29	149 (80.5%)		cultured	phylum	49	120 (59.2%)
Others	class	92	379 (75.7%)		cultured	class	114	287 (60.3%)
Others	order	339	1034 (67.2%)		cultured	order	281	695 (59.6%)
Others	family	1085	2600 (58.3%)		cultured	family	635	1515 (58.1%)
Others	genus	4319	9428 (54.2%)		cultured	genus	2725	5109 (46.7%)
Others	species	15071	31910 (52.8%)		cultured	species	11278	16839 (33.0%)
Sulfur microbes	phylum	120			uncultured	phylum	71
Sulfur microbes	class	287			uncultured	class	173
Sulfur microbes	order	695			uncultured	order	414
Sulfur microbes	family	1515			uncultured	family	880
Sulfur microbes	genus	5109			uncultured	genus	2384
Sulfur microbes	species	16839			uncultured	species	5561
Figure 1b
gene_category	gene	phylum_label	count_genome	cultivated
DMS cycling	dddD	Proteobacteria	143	136
DMS cycling	dddL	SAR324**	2	0
DMS cycling	dddL	Deferribacterota	1	1
DMS cycling	dddL	Desulfobacterota	9	6
DMS cycling	dddL	Actinobacteriota	1	1
DMS cycling	dddL	Proteobacteria	181	140
DMS cycling	dddP	SAR324**	5	0
DMS cycling	dddP	Methylomirabilota**	10	0
DMS cycling	dddP	Verrucomicrobiota**	1	1
DMS cycling	dddP	Acidobacteriota**	2	0
DMS cycling	dddP	Chloroflexota**	4	0
DMS cycling	dddP	Bdellovibrionota	1	0
DMS cycling	dddP	Myxococcota	1	0
DMS cycling	dddP	Desulfobacterota	4	4
DMS cycling	dddP	Firmicutes	15	15
DMS cycling	dddP	Bacteroidota	1	0
DMS cycling	dddP	Actinobacteriota	62	26
DMS cycling	dddP	Proteobacteria	923	725
DMS cycling	dddQ	Proteobacteria	78	69
DMS cycling	dddW	Proteobacteria	2	2
DMS cycling	dddX	Tectomicrobia	1	1
DMS cycling	dddX	Firmicutes	3	3
DMS cycling	dddX	Proteobacteria	28	25
DMS cycling	dddY	Campylobacterota	2	2
DMS cycling	dddY	Bacteroidota	5	5
DMS cycling	dddY	Proteobacteria	36	33
DMS cycling	dmoA	Firmicutes	67	67
DMS cycling	dmoA	Actinobacteriota	209	205
DMS cycling	dmoA	Proteobacteria	202	197
DMS cycling	dmsA	SAR324**	1	0
DMS cycling	dmsA	Firmicutes_E**	1	1
DMS cycling	dmsA	Chloroflexota**	3	0
DMS cycling	dmsA	Deferribacterota	6	4
DMS cycling	dmsA	Firmicutes_F	1	1
DMS cycling	dmsA	Firmicutes_C	8	5
DMS cycling	dmsA	Firmicutes_B	10	9
DMS cycling	dmsA	Campylobacterota	16	16
DMS cycling	dmsA	Desulfobacterota	14	9
DMS cycling	dmsA	Firmicutes_A	3	3
DMS cycling	dmsA	Firmicutes	39	37
DMS cycling	dmsA	Actinobacteriota	123	105
DMS cycling	dmsA	Proteobacteria	554	527
DMS cycling	dmsA	Halobacteriota	26	26
DMS cycling	dsoB	Proteobacteria	6	6
DMS cycling	dsyB	Proteobacteria	102	91
DMS cycling	mddA	Actinobacteriota	192	189
DMS cycling	mddA	Proteobacteria	67	64
DMS cycling	mmtN	Actinobacteriota	4	4
DMS cycling	mmtN	Proteobacteria	26	22
DMS cycling	msmA	SAR324**	1	0
DMS cycling	msmA	Eremiobacterota**	1	0
DMS cycling	msmA	Chloroflexota**	1	0
DMS cycling	msmA	Myxococcota	1	0
DMS cycling	msmA	Bacteroidota	1	0
DMS cycling	msmA	Proteobacteria	50	23
DMS cycling	mtoX	Desulfobacterota_B**	4	0
DMS cycling	mtoX	Methylomirabilota**	22	1
DMS cycling	mtoX	Verrucomicrobiota**	13	3
DMS cycling	mtoX	Acidobacteriota**	2	0
DMS cycling	mtoX	Myxococcota	3	0
DMS cycling	mtoX	Planctomycetota	3	2
DMS cycling	mtoX	Cyanobacteria	1	1
DMS cycling	mtoX	Proteobacteria	253	147
DMS cycling	mtsA	Thermoplasmatota	1	1
DMS cycling	mtsA	Halobacteriota	13	9
DMS cycling	sfnG	Firmicutes_G**	1	0
DMS cycling	sfnG	Eremiobacterota**	1	0
DMS cycling	sfnG	Verrucomicrobiota**	3	2
DMS cycling	sfnG	Myxococcota	1	1
DMS cycling	sfnG	Cyanobacteria	23	18
DMS cycling	sfnG	Firmicutes	67	67
DMS cycling	sfnG	Bacteroidota	12	5
DMS cycling	sfnG	Actinobacteriota	755	744
DMS cycling	sfnG	Proteobacteria	846	819
DMS cycling	sfnG	Halobacteriota	18	17
DMS cycling	ssuD	Armatimonadota**	2	1
DMS cycling	ssuD	Eremiobacterota**	2	0
DMS cycling	ssuD	Verrucomicrobiota**	2	1
DMS cycling	ssuD	Acidobacteriota**	9	2
DMS cycling	ssuD	Chloroflexota**	5	4
DMS cycling	ssuD	Deinococcota	11	11
DMS cycling	ssuD	Myxococcota	4	3
DMS cycling	ssuD	Planctomycetota	4	2
DMS cycling	ssuD	Campylobacterota	7	7
DMS cycling	ssuD	Cyanobacteria	86	74
DMS cycling	ssuD	Firmicutes	241	235
DMS cycling	ssuD	Bacteroidota	1	1
DMS cycling	ssuD	Actinobacteriota	11	11
DMS cycling	ssuD	Proteobacteria	2286	2168
DMS cycling	tmm	SAR324**	1	0
DMS cycling	tmm	Tectomicrobia	1	1
DMS cycling	tmm	Myxococcota	3	3
DMS cycling	tmm	Cyanobacteria	5	5
DMS cycling	tmm	Bacteroidota	77	67
DMS cycling	tmm	Actinobacteriota	201	192
DMS cycling	tmm	Proteobacteria	904	718
SQ metabolism	yihQ	Moduliflexota	1	1
SQ metabolism	yihQ	Firmicutes_F	2	2
SQ metabolism	yihQ	Fusobacteriota	1	1
SQ metabolism	yihQ	Firmicutes_C	3	1
SQ metabolism	yihQ	Bdellovibrionota	1	0
SQ metabolism	yihQ	Spirochaetota	32	6
SQ metabolism	yihQ	Firmicutes_B	3	2
SQ metabolism	yihQ	Firmicutes_A	86	41
SQ metabolism	yihQ	Firmicutes	67	52
SQ metabolism	yihQ	Actinobacteriota	1	1
SQ metabolism	yihQ	Proteobacteria	354	318
SQ metabolism	yihQ	Asgardarchaeota**	1	0
SQ metabolism	yihQ	Thermoplasmatota	1	0
Sulfur oxidation	doxD	Firmicutes_E**	5	3
Sulfur oxidation	doxD	Bacteroidota	1	1
Sulfur oxidation	doxD	Thermoplasmatota	2	2
Sulfur oxidation	doxD	Thermoproteota	29	22
Sulfur oxidation	doxDA	Verrucomicrobiota**	4	3
Sulfur oxidation	doxDA	Acidobacteriota**	1	0
Sulfur oxidation	doxDA	Thermodesulfobiota	2	2
Sulfur oxidation	doxDA	Aquificota	4	2
Sulfur oxidation	doxDA	Myxococcota	4	3
Sulfur oxidation	doxDA	Campylobacterota	4	4
Sulfur oxidation	doxDA	Bacteroidota	285	252
Sulfur oxidation	doxDA	Actinobacteriota	17	15
Sulfur oxidation	doxDA	Proteobacteria	55	53
Sulfur oxidation	fccB	Desulfobacterota_B**	1	0
Sulfur oxidation	fccB	Patescibacteria**	1	0
Sulfur oxidation	fccB	SAR324**	1	0
Sulfur oxidation	fccB	Eremiobacterota**	1	0
Sulfur oxidation	fccB	Methylomirabilota**	26	0
Sulfur oxidation	fccB	Gemmatimonadota**	2	0
Sulfur oxidation	fccB	Verrucomicrobiota**	16	0
Sulfur oxidation	fccB	Acidobacteriota**	1	0
Sulfur oxidation	fccB	Chloroflexota**	1	0
Sulfur oxidation	fccB	Tectomicrobia	2	1
Sulfur oxidation	fccB	Deferribacterota	11	6
Sulfur oxidation	fccB	Aquificota	15	12
Sulfur oxidation	fccB	Deinococcota	31	31
Sulfur oxidation	fccB	Campylobacterota	82	45
Sulfur oxidation	fccB	Desulfobacterota	4	1
Sulfur oxidation	fccB	Bacteroidota	27	21
Sulfur oxidation	fccB	Proteobacteria	1892	1282
Sulfur oxidation	fccB	Thermoplasmatota	1	0
Sulfur oxidation	sdo	Desulfobacterota_B**	1	0
Sulfur oxidation	sdo	Patescibacteria**	5	0
Sulfur oxidation	sdo	Margulisbacteria**	2	0
Sulfur oxidation	sdo	SAR324**	8	1
Sulfur oxidation	sdo	Nitrospirota**	3	2
Sulfur oxidation	sdo	Bdellovibrionota	75	20
Sulfur oxidation	sdo	Spirochaetota	19	18
Sulfur oxidation	sdo	Myxococcota	95	45
Sulfur oxidation	sdo	Planctomycetota	1	0
Sulfur oxidation	sdo	Cyanobacteria	130	101
Sulfur oxidation	sdo	Desulfobacterota	14	10
Sulfur oxidation	sdo	Bacteroidota	1	0
Sulfur oxidation	sdo	Actinobacteriota	1	0
Sulfur oxidation	sdo	Proteobacteria	5577	4417
Sulfur oxidation	sdo	Thermoproteota	1	1
Sulfur oxidation	sdo	Halobacteriota	1	0
Sulfur oxidation	sHdrB1	Dormibacterota**	2	0
Sulfur oxidation	sHdrB1	Firmicutes_E**	7	4
Sulfur oxidation	sHdrB1	Chloroflexota**	6	1
Sulfur oxidation	sHdrB1	Aquificota	12	9
Sulfur oxidation	sHdrB1	Firmicutes	2	2
Sulfur oxidation	sHdrB1	Bacteroidota	2	1
Sulfur oxidation	sHdrB1	Actinobacteriota	7	2
Sulfur oxidation	sHdrB1	Proteobacteria	92	63
Sulfur oxidation	sHdrB1	Thermoproteota	7	6
Sulfur oxidation	soeA	Firmicutes_E**	6	3
Sulfur oxidation	soeA	Aquificota	9	8
Sulfur oxidation	soeA	Spirochaetota	1	0
Sulfur oxidation	soeA	Bacteroidota	1	0
Sulfur oxidation	soeA	Proteobacteria	1389	973
Sulfur oxidation	soeA	Thermoproteota	3	3
Sulfur oxidation	sorA	Desulfobacterota_B**	2	0
Sulfur oxidation	sorA	Nitrospinota**	8	1
Sulfur oxidation	sorA	Eremiobacterota**	13	0
Sulfur oxidation	sorA	Firmicutes_E**	1	0
Sulfur oxidation	sorA	Elusimicrobiota**	1	0
Sulfur oxidation	sorA	Methylomirabilota**	16	0
Sulfur oxidation	sorA	Gemmatimonadota**	1	0
Sulfur oxidation	sorA	Nitrospirota**	39	5
Sulfur oxidation	sorA	Verrucomicrobiota**	39	16
Sulfur oxidation	sorA	Acidobacteriota**	55	4
Sulfur oxidation	sorA	Chloroflexota**	1	1
Sulfur oxidation	sorA	Tectomicrobia	2	1
Sulfur oxidation	sorA	Aquificota	11	8
Sulfur oxidation	sorA	Deinococcota	16	16
Sulfur oxidation	sorA	Bdellovibrionota	1	0
Sulfur oxidation	sorA	Myxococcota	5	1
Sulfur oxidation	sorA	Planctomycetota	9	3
Sulfur oxidation	sorA	Campylobacterota	61	41
Sulfur oxidation	sorA	Cyanobacteria	5	1
Sulfur oxidation	sorA	Desulfobacterota	9	2
Sulfur oxidation	sorA	Bacteroidota	279	231
Sulfur oxidation	sorA	Actinobacteriota	1	0
Sulfur oxidation	sorA	Proteobacteria	1465	1155
Sulfur oxidation	sorT	Armatimonadota**	1	1
Sulfur oxidation	sorT	Verrucomicrobiota**	38	1
Sulfur oxidation	sorT	Acidobacteriota**	7	5
Sulfur oxidation	sorT	Deinococcota	38	38
Sulfur oxidation	sorT	Planctomycetota	6	5
Sulfur oxidation	sorT	Bacteroidota	19	19
Sulfur oxidation	sorT	Proteobacteria	87	86
Sulfur oxidation	soxB	Marinisomatota**	1	0
Sulfur oxidation	soxB	Firmicutes_G**	1	0
Sulfur oxidation	soxB	SAR324**	5	0
Sulfur oxidation	soxB	Eremiobacterota**	3	0
Sulfur oxidation	soxB	Firmicutes_E**	9	3
Sulfur oxidation	soxB	Methylomirabilota**	24	0
Sulfur oxidation	soxB	Nitrospirota**	5	0
Sulfur oxidation	soxB	Verrucomicrobiota**	1	0
Sulfur oxidation	soxB	Acidobacteriota**	5	0
Sulfur oxidation	soxB	Chloroflexota**	9	0
Sulfur oxidation	soxB	Deferribacterota	1	0
Sulfur oxidation	soxB	Firmicutes_F	1	1
Sulfur oxidation	soxB	Aquificota	23	16
Sulfur oxidation	soxB	Deinococcota	33	33
Sulfur oxidation	soxB	Bdellovibrionota	1	0
Sulfur oxidation	soxB	Spirochaetota	1	0
Sulfur oxidation	soxB	Myxococcota	21	15
Sulfur oxidation	soxB	Planctomycetota	4	3
Sulfur oxidation	soxB	Firmicutes_B	2	1
Sulfur oxidation	soxB	Campylobacterota	84	53
Sulfur oxidation	soxB	Desulfobacterota	4	1
Sulfur oxidation	soxB	Firmicutes_A	21	12
Sulfur oxidation	soxB	Firmicutes	57	55
Sulfur oxidation	soxB	Bacteroidota	288	212
Sulfur oxidation	soxB	Actinobacteriota	11	9
Sulfur oxidation	soxB	Proteobacteria	1748	1191
Sulfur oxidation	soxB	Asgardarchaeota**	1	0
Sulfur oxidation	soxB	Thermoplasmatota	2	0
Sulfur oxidation	soxB	Methanobacteriota	9	4
Sulfur oxidation	soxB	Halobacteriota	54	43
Sulfur oxidation	sqr	Desulfobacterota_B**	1	0
Sulfur oxidation	sqr	Marinisomatota**	1	0
Sulfur oxidation	sqr	Dormibacterota**	3	0
Sulfur oxidation	sqr	KSB1**	1	0
Sulfur oxidation	sqr	Firmicutes_G**	2	0
Sulfur oxidation	sqr	SAR324**	1	0
Sulfur oxidation	sqr	Nitrospinota**	1	0
Sulfur oxidation	sqr	Armatimonadota**	3	0
Sulfur oxidation	sqr	Firmicutes_E**	6	4
Sulfur oxidation	sqr	Gemmatimonadota**	6	0
Sulfur oxidation	sqr	Nitrospirota**	33	10
Sulfur oxidation	sqr	Verrucomicrobiota**	16	0
Sulfur oxidation	sqr	Acidobacteriota**	13	2
Sulfur oxidation	sqr	Chloroflexota**	20	11
Sulfur oxidation	sqr	Thermodesulfobiota	2	2
Sulfur oxidation	sqr	Aquificota	28	19
Sulfur oxidation	sqr	Deinococcota	21	15
Sulfur oxidation	sqr	Bdellovibrionota	19	4
Sulfur oxidation	sqr	Spirochaetota	15	13
Sulfur oxidation	sqr	Myxococcota	52	39
Sulfur oxidation	sqr	Planctomycetota	27	16
Sulfur oxidation	sqr	Firmicutes_B	8	8
Sulfur oxidation	sqr	Campylobacterota	142	75
Sulfur oxidation	sqr	Cyanobacteria	144	116
Sulfur oxidation	sqr	Desulfobacterota	18	3
Sulfur oxidation	sqr	Firmicutes	205	198
Sulfur oxidation	sqr	Bacteroidota	602	378
Sulfur oxidation	sqr	Actinobacteriota	472	407
Sulfur oxidation	sqr	Proteobacteria	2991	2250
Sulfur oxidation	sqr	Thermoplasmatota	8	7
Sulfur oxidation	sqr	Thermoproteota	25	19
Sulfur oxidation	sqr	Halobacteriota	14	9
Sulfur oxidation	tsdA	Armatimonadota**	1	0
Sulfur oxidation	tsdA	Eremiobacterota**	12	0
Sulfur oxidation	tsdA	Elusimicrobiota**	2	0
Sulfur oxidation	tsdA	Methylomirabilota**	2	0
Sulfur oxidation	tsdA	Gemmatimonadota**	47	3
Sulfur oxidation	tsdA	Nitrospirota**	48	12
Sulfur oxidation	tsdA	Acidobacteriota**	28	8
Sulfur oxidation	tsdA	Chloroflexota**	1	1
Sulfur oxidation	tsdA	Tectomicrobia	1	0
Sulfur oxidation	tsdA	Aquificota	1	1
Sulfur oxidation	tsdA	Deinococcota	6	6
Sulfur oxidation	tsdA	Bdellovibrionota	5	1
Sulfur oxidation	tsdA	Myxococcota	10	5
Sulfur oxidation	tsdA	Planctomycetota	30	20
Sulfur oxidation	tsdA	Campylobacterota	100	82
Sulfur oxidation	tsdA	Cyanobacteria	8	6
Sulfur oxidation	tsdA	Desulfobacterota	29	16
Sulfur oxidation	tsdA	Firmicutes	107	104
Sulfur oxidation	tsdA	Bacteroidota	580	405
Sulfur oxidation	tsdA	Proteobacteria	1252	1046
Sulfur oxidation	tsdA	Halobacteriota	23	23
Sulfur reduction	aprA	Marinisomatota**	1	1
Sulfur reduction	aprA	SAR324**	2	0
Sulfur reduction	aprA	Nitrospinota**	1	0
Sulfur reduction	aprA	Armatimonadota**	1	0
Sulfur reduction	aprA	Elusimicrobiota**	1	0
Sulfur reduction	aprA	Methylomirabilota**	2	0
Sulfur reduction	aprA	Omnitrophota**	1	0
Sulfur reduction	aprA	Gemmatimonadota**	1	0
Sulfur reduction	aprA	Nitrospirota**	40	6
Sulfur reduction	aprA	Acidobacteriota**	7	0
Sulfur reduction	aprA	Chloroflexota**	15	0
Sulfur reduction	aprA	Thermodesulfobiota	2	2
Sulfur reduction	aprA	Tectomicrobia	1	0
Sulfur reduction	aprA	Spirochaetota	1	0
Sulfur reduction	aprA	Myxococcota	3	0
Sulfur reduction	aprA	Planctomycetota	3	0
Sulfur reduction	aprA	Firmicutes_B	53	40
Sulfur reduction	aprA	Desulfobacterota	271	140
Sulfur reduction	aprA	Bacteroidota	17	8
Sulfur reduction	aprA	Actinobacteriota	4	0
Sulfur reduction	aprA	Proteobacteria	382	120
Sulfur reduction	aprA	Thermoplasmatota	1	0
Sulfur reduction	aprA	Thermoproteota	13	8
Sulfur reduction	aprA	Halobacteriota	13	4
Sulfur reduction	asrA	Omnitrophota**	1	0
Sulfur reduction	asrA	Verrucomicrobiota**	2	0
Sulfur reduction	asrA	Moduliflexota	1	1
Sulfur reduction	asrA	Firmicutes_F	9	9
Sulfur reduction	asrA	Fusobacteriota	37	34
Sulfur reduction	asrA	Firmicutes_C	28	21
Sulfur reduction	asrA	Spirochaetota	2	2
Sulfur reduction	asrA	Planctomycetota	1	0
Sulfur reduction	asrA	Firmicutes_B	26	20
Sulfur reduction	asrA	Desulfobacterota	2	1
Sulfur reduction	asrA	Firmicutes_A	387	271
Sulfur reduction	asrA	Firmicutes	23	20
Sulfur reduction	asrA	Actinobacteriota	21	8
Sulfur reduction	asrA	Proteobacteria	36	35
Sulfur reduction	dsrA	SAR324**	2	0
Sulfur reduction	dsrA	Nitrospinota**	3	0
Sulfur reduction	dsrA	Armatimonadota**	1	0
Sulfur reduction	dsrA	Firmicutes_E**	1	0
Sulfur reduction	dsrA	Methylomirabilota**	3	0
Sulfur reduction	dsrA	Nitrospirota**	49	7
Sulfur reduction	dsrA	Verrucomicrobiota**	1	0
Sulfur reduction	dsrA	Acidobacteriota**	18	3
Sulfur reduction	dsrA	Chloroflexota**	7	0
Sulfur reduction	dsrA	Thermodesulfobiota	2	2
Sulfur reduction	dsrA	Deferribacterota	1	0
Sulfur reduction	dsrA	Firmicutes_C	6	5
Sulfur reduction	dsrA	Spirochaetota	3	0
Sulfur reduction	dsrA	Myxococcota	4	0
Sulfur reduction	dsrA	Firmicutes_B	95	66
Sulfur reduction	dsrA	Campylobacterota	2	2
Sulfur reduction	dsrA	Desulfobacterota	346	147
Sulfur reduction	dsrA	Bacteroidota	32	21
Sulfur reduction	dsrA	Actinobacteriota	15	8
Sulfur reduction	dsrA	Proteobacteria	353	137
Sulfur reduction	dsrA	Hydrothermarchaeota**	3	0
Sulfur reduction	dsrA	Thermoplasmatota	2	0
Sulfur reduction	dsrA	Thermoproteota	24	17
Sulfur reduction	dsrA	Halobacteriota	18	4
Sulfur reduction	dsrB	SAR324**	2	0
Sulfur reduction	dsrB	Nitrospinota**	3	0
Sulfur reduction	dsrB	Armatimonadota**	1	0
Sulfur reduction	dsrB	Firmicutes_E**	1	0
Sulfur reduction	dsrB	Methylomirabilota**	3	0
Sulfur reduction	dsrB	Nitrospirota**	47	7
Sulfur reduction	dsrB	Verrucomicrobiota**	1	0
Sulfur reduction	dsrB	Acidobacteriota**	18	3
Sulfur reduction	dsrB	Chloroflexota**	6	0
Sulfur reduction	dsrB	Thermodesulfobiota	2	2
Sulfur reduction	dsrB	Deferribacterota	1	0
Sulfur reduction	dsrB	Firmicutes_C	6	5
Sulfur reduction	dsrB	Spirochaetota	3	0
Sulfur reduction	dsrB	Myxococcota	4	0
Sulfur reduction	dsrB	Firmicutes_B	92	66
Sulfur reduction	dsrB	Campylobacterota	2	2
Sulfur reduction	dsrB	Desulfobacterota	341	148
Sulfur reduction	dsrB	Bacteroidota	30	19
Sulfur reduction	dsrB	Actinobacteriota	15	8
Sulfur reduction	dsrB	Proteobacteria	350	138
Sulfur reduction	dsrB	Hydrothermarchaeota**	3	0
Sulfur reduction	dsrB	Thermoplasmatota	1	0
Sulfur reduction	dsrB	Thermoproteota	22	16
Sulfur reduction	dsrB	Halobacteriota	18	4
Sulfur reduction	mccA	Acidobacteriota**	1	0
Sulfur reduction	mccA	Myxococcota	2	2
Sulfur reduction	mccA	Campylobacterota	79	74
Sulfur reduction	mccA	Proteobacteria	75	65
Sulfur reduction	npsr	Firmicutes_G**	2	0
Sulfur reduction	npsr	Armatimonadota**	1	0
Sulfur reduction	npsr	Eremiobacterota**	2	0
Sulfur reduction	npsr	Verrucomicrobiota**	4	3
Sulfur reduction	npsr	Chloroflexota**	4	2
Sulfur reduction	npsr	Firmicutes_F	14	13
Sulfur reduction	npsr	Fusobacteriota	3	2
Sulfur reduction	npsr	Firmicutes_C	8	6
Sulfur reduction	npsr	Planctomycetota	2	1
Sulfur reduction	npsr	Firmicutes_B	11	6
Sulfur reduction	npsr	Firmicutes_A	176	140
Sulfur reduction	npsr	Firmicutes	314	297
Sulfur reduction	npsr	Bacteroidota	28	21
Sulfur reduction	npsr	Proteobacteria	98	97
Sulfur reduction	npsr	Asgardarchaeota**	1	0
Sulfur reduction	otr	KSB1**	3	0
Sulfur reduction	otr	Armatimonadota**	1	0
Sulfur reduction	otr	Elusimicrobiota**	1	0
Sulfur reduction	otr	Methylomirabilota**	1	0
Sulfur reduction	otr	Firmicutes_D**	1	0
Sulfur reduction	otr	Nitrospirota**	8	0
Sulfur reduction	otr	Verrucomicrobiota**	3	0
Sulfur reduction	otr	Acidobacteriota**	10	1
Sulfur reduction	otr	Chloroflexota**	37	1
Sulfur reduction	otr	Chrysiogenetota	2	2
Sulfur reduction	otr	Firmicutes_F	1	1
Sulfur reduction	otr	Aquificota	3	3
Sulfur reduction	otr	Bdellovibrionota	4	0
Sulfur reduction	otr	Spirochaetota	5	1
Sulfur reduction	otr	Myxococcota	8	4
Sulfur reduction	otr	Planctomycetota	5	1
Sulfur reduction	otr	Firmicutes_B	7	4
Sulfur reduction	otr	Desulfobacterota	219	110
Sulfur reduction	otr	Bacteroidota	149	38
Sulfur reduction	otr	Actinobacteriota	4	0
Sulfur reduction	otr	Proteobacteria	450	302
Sulfur reduction	otr	Thermoproteota	3	3
Sulfur reduction	otr	Halobacteriota	17	6
Sulfur reduction	phsA	Marinisomatota**	3	0
Sulfur reduction	phsA	KSB1**	3	0
Sulfur reduction	phsA	Firmicutes_G**	1	1
Sulfur reduction	phsA	SAR324**	3	0
Sulfur reduction	phsA	Armatimonadota**	1	0
Sulfur reduction	phsA	Firmicutes_E**	3	0
Sulfur reduction	phsA	Firmicutes_D**	11	1
Sulfur reduction	phsA	Nitrospirota**	17	5
Sulfur reduction	phsA	Verrucomicrobiota**	3	2
Sulfur reduction	phsA	Acidobacteriota**	13	1
Sulfur reduction	phsA	Chloroflexota**	22	2
Sulfur reduction	phsA	Thermodesulfobiota	2	2
Sulfur reduction	phsA	Chrysiogenetota	1	1
Sulfur reduction	phsA	Deferribacterota	13	7
Sulfur reduction	phsA	Firmicutes_F	7	1
Sulfur reduction	phsA	Firmicutes_C	6	5
Sulfur reduction	phsA	Deinococcota	16	14
Sulfur reduction	phsA	Bdellovibrionota	4	0
Sulfur reduction	phsA	Spirochaetota	9	0
Sulfur reduction	phsA	Myxococcota	15	4
Sulfur reduction	phsA	Planctomycetota	4	0
Sulfur reduction	phsA	Firmicutes_B	56	42
Sulfur reduction	phsA	Campylobacterota	107	84
Sulfur reduction	phsA	Desulfobacterota	243	125
Sulfur reduction	phsA	Firmicutes_A	5	3
Sulfur reduction	phsA	Firmicutes	26	24
Sulfur reduction	phsA	Bacteroidota	174	59
Sulfur reduction	phsA	Actinobacteriota	156	43
Sulfur reduction	phsA	Proteobacteria	134	115
Sulfur reduction	phsA	Thermoproteota	9	2
Sulfur reduction	phsA	Halobacteriota	2	1
Sulfur reduction	shyB	Patescibacteria**	3	0
Sulfur reduction	shyB	Marinisomatota**	4	0
Sulfur reduction	shyB	Dormibacterota**	7	0
Sulfur reduction	shyB	KSB1**	7	0
Sulfur reduction	shyB	Margulisbacteria**	9	0
Sulfur reduction	shyB	Firmicutes_G**	5	1
Sulfur reduction	shyB	Nitrospinota**	10	1
Sulfur reduction	shyB	Armatimonadota**	9	0
Sulfur reduction	shyB	Eremiobacterota**	1	0
Sulfur reduction	shyB	Firmicutes_E**	19	0
Sulfur reduction	shyB	Elusimicrobiota**	29	0
Sulfur reduction	shyB	Omnitrophota**	40	1
Sulfur reduction	shyB	Firmicutes_D**	42	3
Sulfur reduction	shyB	Gemmatimonadota**	2	0
Sulfur reduction	shyB	Nitrospirota**	67	8
Sulfur reduction	shyB	Verrucomicrobiota**	19	8
Sulfur reduction	shyB	Acidobacteriota**	71	3
Sulfur reduction	shyB	Chloroflexota**	100	7
Sulfur reduction	shyB	Moduliflexota	1	1
Sulfur reduction	shyB	Tectomicrobia	1	0
Sulfur reduction	shyB	Deferribacterota	3	1
Sulfur reduction	shyB	Firmicutes_F	13	3
Sulfur reduction	shyB	Aquificota	16	13
Sulfur reduction	shyB	Fusobacteriota	12	10
Sulfur reduction	shyB	Firmicutes_C	11	3
Sulfur reduction	shyB	Deinococcota	2	2
Sulfur reduction	shyB	Bdellovibrionota	5	0
Sulfur reduction	shyB	Spirochaetota	52	10
Sulfur reduction	shyB	Myxococcota	36	12
Sulfur reduction	shyB	Planctomycetota	85	11
Sulfur reduction	shyB	Firmicutes_B	134	75
Sulfur reduction	shyB	Cyanobacteria	10	4
Sulfur reduction	shyB	Desulfobacterota	380	143
Sulfur reduction	shyB	Firmicutes_A	309	87
Sulfur reduction	shyB	Bacteroidota	128	48
Sulfur reduction	shyB	Actinobacteriota	545	406
Sulfur reduction	shyB	Proteobacteria	416	286
Sulfur reduction	shyB	Asgardarchaeota**	24	0
Sulfur reduction	shyB	Thermoplasmatota	32	5
Sulfur reduction	shyB	Methanobacteriota	46	40
Sulfur reduction	shyB	Thermoproteota	45	5
Sulfur reduction	shyB	Halobacteriota	29	11
Sulfur reduction	sudA	Methanobacteriota	42	39
Sulfur reduction	sudA	Thermoproteota	3	2
Sulfur reduction	ttrA	Desulfobacterota_B**	1	0
Sulfur reduction	ttrA	Marinisomatota**	1	0
Sulfur reduction	ttrA	KSB1**	1	0
Sulfur reduction	ttrA	Margulisbacteria**	1	0
Sulfur reduction	ttrA	Armatimonadota**	2	0
Sulfur reduction	ttrA	Firmicutes_E**	3	2
Sulfur reduction	ttrA	Methylomirabilota**	4	0
Sulfur reduction	ttrA	Omnitrophota**	3	0
Sulfur reduction	ttrA	Gemmatimonadota**	3	0
Sulfur reduction	ttrA	Nitrospirota**	11	0
Sulfur reduction	ttrA	Verrucomicrobiota**	2	0
Sulfur reduction	ttrA	Acidobacteriota**	6	0
Sulfur reduction	ttrA	Chloroflexota**	40	11
Sulfur reduction	ttrA	Thermodesulfobiota	1	1
Sulfur reduction	ttrA	Chrysiogenetota	1	1
Sulfur reduction	ttrA	Deferribacterota	6	4
Sulfur reduction	ttrA	Aquificota	10	7
Sulfur reduction	ttrA	Firmicutes_C	4	4
Sulfur reduction	ttrA	Deinococcota	13	13
Sulfur reduction	ttrA	Spirochaetota	2	0
Sulfur reduction	ttrA	Myxococcota	4	2
Sulfur reduction	ttrA	Planctomycetota	13	2
Sulfur reduction	ttrA	Firmicutes_B	27	21
Sulfur reduction	ttrA	Campylobacterota	47	42
Sulfur reduction	ttrA	Desulfobacterota	76	42
Sulfur reduction	ttrA	Firmicutes_A	5	3
Sulfur reduction	ttrA	Firmicutes	40	35
Sulfur reduction	ttrA	Bacteroidota	9	2
Sulfur reduction	ttrA	Actinobacteriota	32	20
Sulfur reduction	ttrA	Proteobacteria	516	478
Sulfur reduction	ttrA	Hydrothermarchaeota**	1	0
Sulfur reduction	ttrA	Thermoplasmatota	1	0
Sulfur reduction	ttrA	Thermoproteota	13	9
Sulfur reduction	ttrA	Halobacteriota	34	33

## Sheet: Figure 2
Figure 2a				Figure 2b				Figure 2c
habitat	pH	dG		habitat	pH	dG		habitat	pH	dG
freshwater habitat	4	-34.1333		freshwater habitat	4	-49.555		freshwater habitat	4	-8.02824
freshwater habitat	4.1	-34.275		freshwater habitat	5	-39.5715		freshwater habitat	4.1	-8.02794
freshwater habitat	4.2	-34.4165		freshwater habitat	6	-29.5881		freshwater habitat	4.2	-8.02756
freshwater habitat	4.3	-34.5577		freshwater habitat	7	-19.6047		freshwater habitat	4.3	-8.02708
freshwater habitat	4.4	-34.6985		freshwater habitat	8	-9.62123		freshwater habitat	4.4	-8.02648
freshwater habitat	4.5	-34.8389		freshwater habitat	9	0.362203		freshwater habitat	4.5	-8.02572
freshwater habitat	4.6	-34.9786		freshwater habitat	10	10.3456		freshwater habitat	4.6	-8.02477
freshwater habitat	4.7	-35.1177		marine habitat	4	-49.78		freshwater habitat	4.7	-8.02357
freshwater habitat	4.8	-35.2558		marine habitat	5	-39.7966		freshwater habitat	4.8	-8.02206
freshwater habitat	4.9	-35.3927		marine habitat	6	-29.8131		freshwater habitat	4.9	-8.02017
freshwater habitat	5	-35.5282		marine habitat	7	-19.8297		freshwater habitat	5	-8.01779
freshwater habitat	5.1	-35.6618		marine habitat	8	-9.84625		freshwater habitat	5.1	-8.0148
freshwater habitat	5.2	-35.7932		marine habitat	9	0.137185		freshwater habitat	5.2	-8.01105
freshwater habitat	5.3	-35.9218		marine habitat	10	10.1206		freshwater habitat	5.3	-8.00636
freshwater habitat	5.4	-36.0468						freshwater habitat	5.4	-8.00048
freshwater habitat	5.5	-36.1673						freshwater habitat	5.5	-7.99314
freshwater habitat	5.6	-36.2825						freshwater habitat	5.6	-7.98397
freshwater habitat	5.7	-36.3908						freshwater habitat	5.7	-7.97256
freshwater habitat	5.8	-36.491						freshwater habitat	5.8	-7.95839
freshwater habitat	5.9	-36.581						freshwater habitat	5.9	-7.94086
freshwater habitat	6	-36.6587						freshwater habitat	6	-7.91924
freshwater habitat	6.1	-36.7218						freshwater habitat	6.1	-7.89273
freshwater habitat	6.2	-36.7674						freshwater habitat	6.2	-7.86038
freshwater habitat	6.3	-36.7925						freshwater habitat	6.3	-7.82121
freshwater habitat	6.4	-36.7939						freshwater habitat	6.4	-7.77412
freshwater habitat	6.5	-36.7683						freshwater habitat	6.5	-7.71805
freshwater habitat	6.6	-36.7126						freshwater habitat	6.6	-7.65196
freshwater habitat	6.7	-36.6242						freshwater habitat	6.7	-7.57493
freshwater habitat	6.8	-36.5007						freshwater habitat	6.8	-7.48624
freshwater habitat	6.9	-36.3408						freshwater habitat	6.9	-7.38541
freshwater habitat	7	-36.1441						freshwater habitat	7	-7.2723
freshwater habitat	7.1	-35.9111						freshwater habitat	7.1	-7.14707
freshwater habitat	7.2	-35.643						freshwater habitat	7.2	-7.01017
freshwater habitat	7.3	-35.3421						freshwater habitat	7.3	-6.86233
freshwater habitat	7.4	-35.0111						freshwater habitat	7.4	-6.70447
freshwater habitat	7.5	-34.6532						freshwater habitat	7.5	-6.53762
freshwater habitat	7.6	-34.2716						freshwater habitat	7.6	-6.36287
freshwater habitat	7.7	-33.8694						freshwater habitat	7.7	-6.18128
freshwater habitat	7.8	-33.4498						freshwater habitat	7.8	-5.99387
freshwater habitat	7.9	-33.0155						freshwater habitat	7.9	-5.80155
freshwater habitat	8	-32.5689						freshwater habitat	8	-5.60516
freshwater habitat	8.1	-32.1122						freshwater habitat	8.1	-5.40539
freshwater habitat	8.2	-31.6473						freshwater habitat	8.2	-5.20287
freshwater habitat	8.3	-31.1756						freshwater habitat	8.3	-4.99811
freshwater habitat	8.4	-30.6985						freshwater habitat	8.4	-4.79152
freshwater habitat	8.5	-30.2169						freshwater habitat	8.5	-4.58347
freshwater habitat	8.6	-29.7318						freshwater habitat	8.6	-4.37423
freshwater habitat	8.7	-29.2439						freshwater habitat	8.7	-4.16405
freshwater habitat	8.8	-28.7537						freshwater habitat	8.8	-3.9531
freshwater habitat	8.9	-28.2617						freshwater habitat	8.9	-3.74155
freshwater habitat	9	-27.7682						freshwater habitat	9	-3.52951
freshwater habitat	9.1	-27.2735						freshwater habitat	9.1	-3.31709
freshwater habitat	9.2	-26.7779						freshwater habitat	9.2	-3.10436
freshwater habitat	9.3	-26.2816						freshwater habitat	9.3	-2.89138
freshwater habitat	9.4	-25.7847						freshwater habitat	9.4	-2.67821
freshwater habitat	9.5	-25.2874						freshwater habitat	9.5	-2.46488
freshwater habitat	9.6	-24.7896						freshwater habitat	9.6	-2.25143
freshwater habitat	9.7	-24.2916						freshwater habitat	9.7	-2.03788
freshwater habitat	9.8	-23.7933						freshwater habitat	9.8	-1.82425
freshwater habitat	9.9	-23.2949						freshwater habitat	9.9	-1.61056
freshwater habitat	10	-22.7963						freshwater habitat	10	-1.39682
marine habitat	4	-28.1929						marine habitat	4	-6.455
marine habitat	4.1	-28.3347						marine habitat	4.1	-6.45469
marine habitat	4.2	-28.4761						marine habitat	4.2	-6.45431
marine habitat	4.3	-28.6173						marine habitat	4.3	-6.45383
marine habitat	4.4	-28.7581						marine habitat	4.4	-6.45323
marine habitat	4.5	-28.8985						marine habitat	4.5	-6.45247
marine habitat	4.6	-29.0382						marine habitat	4.6	-6.45152
marine habitat	4.7	-29.1773						marine habitat	4.7	-6.45032
marine habitat	4.8	-29.3154						marine habitat	4.8	-6.44881
marine habitat	4.9	-29.4523						marine habitat	4.9	-6.44692
marine habitat	5	-29.5878						marine habitat	5	-6.44454
marine habitat	5.1	-29.7214						marine habitat	5.1	-6.44156
marine habitat	5.2	-29.8528						marine habitat	5.2	-6.43781
marine habitat	5.3	-29.9814						marine habitat	5.3	-6.43312
marine habitat	5.4	-30.1064						marine habitat	5.4	-6.42724
marine habitat	5.5	-30.2269						marine habitat	5.5	-6.41989
marine habitat	5.6	-30.3421						marine habitat	5.6	-6.41073
marine habitat	5.7	-30.4505						marine habitat	5.7	-6.39932
marine habitat	5.8	-30.5506						marine habitat	5.8	-6.38515
marine habitat	5.9	-30.6406						marine habitat	5.9	-6.36761
marine habitat	6	-30.7184						marine habitat	6	-6.346
marine habitat	6.1	-30.7814						marine habitat	6.1	-6.31948
marine habitat	6.2	-30.827						marine habitat	6.2	-6.28714
marine habitat	6.3	-30.8521						marine habitat	6.3	-6.24796
marine habitat	6.4	-30.8535						marine habitat	6.4	-6.20088
marine habitat	6.5	-30.8279						marine habitat	6.5	-6.14481
marine habitat	6.6	-30.7722						marine habitat	6.6	-6.07872
marine habitat	6.7	-30.6838						marine habitat	6.7	-6.00168
marine habitat	6.8	-30.5603						marine habitat	6.8	-5.91299
marine habitat	6.9	-30.4005						marine habitat	6.9	-5.81217
marine habitat	7	-30.2037						marine habitat	7	-5.69906
marine habitat	7.1	-29.9707						marine habitat	7.1	-5.57382
marine habitat	7.2	-29.7026						marine habitat	7.2	-5.43692
marine habitat	7.3	-29.4017						marine habitat	7.3	-5.28909
marine habitat	7.4	-29.0707						marine habitat	7.4	-5.13122
marine habitat	7.5	-28.7128						marine habitat	7.5	-4.96438
marine habitat	7.6	-28.3312						marine habitat	7.6	-4.78962
marine habitat	7.7	-27.929						marine habitat	7.7	-4.60803
marine habitat	7.8	-27.5094						marine habitat	7.8	-4.42062
marine habitat	7.9	-27.0751						marine habitat	7.9	-4.22831
marine habitat	8	-26.6285						marine habitat	8	-4.03191
marine habitat	8.1	-26.1718						marine habitat	8.1	-3.83215
marine habitat	8.2	-25.7069						marine habitat	8.2	-3.62963
marine habitat	8.3	-25.2352						marine habitat	8.3	-3.42486
marine habitat	8.4	-24.7581						marine habitat	8.4	-3.21828
marine habitat	8.5	-24.2765						marine habitat	8.5	-3.01022
marine habitat	8.6	-23.7915						marine habitat	8.6	-2.80099
marine habitat	8.7	-23.3035						marine habitat	8.7	-2.5908
marine habitat	8.8	-22.8133						marine habitat	8.8	-2.37986
marine habitat	8.9	-22.3213						marine habitat	8.9	-2.1683
marine habitat	9	-21.8278						marine habitat	9	-1.95627
marine habitat	9.1	-21.3331						marine habitat	9.1	-1.74384
marine habitat	9.2	-20.8376						marine habitat	9.2	-1.53111
marine habitat	9.3	-20.3412						marine habitat	9.3	-1.31813
marine habitat	9.4	-19.8443						marine habitat	9.4	-1.10496
marine habitat	9.5	-19.347						marine habitat	9.5	-0.891634
marine habitat	9.6	-18.8492						marine habitat	9.6	-0.678182
marine habitat	9.7	-18.3512						marine habitat	9.7	-0.464632
marine habitat	9.8	-17.853						marine habitat	9.8	-0.251004
marine habitat	9.9	-17.3545						marine habitat	9.9	-0.0373131
marine habitat	10	-16.8559						marine habitat	10	0.176427

## Sheet: Figure 3
Figure 3a					Figure 3b_FeII					Figure 3b_sulfate						Figure 3b_stio			Figure 3c_sulfate						Figure 3c_sulfate				Figure 3c_total_sulfide					Figure 3d_knetics								Figure 3d_rate_constant							Figure 3g
Treatment	Time	conc	metabolite		bottle	Time	conc	Treatment		Id	sulfate	Treatment	Time	conc		sulfate	FeII		Time	Sulfate	Sulfate.conc..from.individual.calibration	Treatment			Time	FeII	Treatment		Time	TS	Treatment			Time	Sulfide_mM	Bottle	Replicates	Time_of_Spike_h	Order_of_Spike	Treatment	label	Time_of_spike	Treatment	Replicate	Bottle	k	Time_h		Time
Cells + Fh + Formate	0	12.526	Formate		X1	0	1.93	Cells + Fh + FeS		t0 1	1.58111	Cells + Fh + FeS	0	1.58111		0	-0.028		0	1.58	1.58	Cells + Fh + Sulfide			0	0.12	Cells + Fh + Sulfide		0	0.045	Cells + Fh + Sulfide			0	0.988	#1	R1	0	1	Cells + Fh + Sulfide	0 d	0 d	Cells + Fh + Sulfide	R1	#1	0.0858889	0		0
Cells + Fh + Formate	0	13.088	Formate		X1	1	2.48	Cells + Fh + FeS		t0 2	1.56795	Cells + Fh + FeS	0	1.56795		0	-0.049		0	1.58	1.58	Cells + Fh + Sulfide			1	2.36	Cells + Fh + Sulfide		1	0.567	Cells + Fh + Sulfide			9	0.476	#1	R1	0	1	Cells + Fh + Sulfide	0 d	0 d	Cells + Fh + Sulfide	R2	#2	0.0825375	0		0
Cells + Fh + Formate	0	13.32	Formate		X1	2	2.58	Cells + Fh + FeS		t0 3	1.58582	Cells + Fh + FeS	0	1.58582		0	0.039		0	1.57	1.57	Cells + Fh + Sulfide			2	4.21	Cells + Fh + Sulfide		2	1.151	Cells + Fh + Sulfide			17	0.216	#1	R1	0	1	Cells + Fh + Sulfide	0 d	0 d	Cells + Fh + Sulfide	R3	#3	0.0844675	0		0
Cells + Formate	0	13.646	Formate		X1	3	2.9	Cells + Fh + FeS		t1 1	1.74128	Cells + Fh + FeS	1	1.74128		0.078	0.71		1	1.85	1.85	Cells + Fh + Sulfide			3	6.36	Cells + Fh + Sulfide		3	1.613	Cells + Fh + Sulfide			27	0.083	#1	R1	0	1	Cells + Fh + Sulfide	0 d	0 d	Killed Cells + Fh + Sulfide	R1	#4	0.0787876	0		11
Cells + Formate	0	12.816	Formate		X1	4	3.29	Cells + Fh + FeS		t1 2	1.75232	Cells + Fh + FeS	1	1.75232		0.103	0.722		1	1.83	1.83	Cells + Fh + Sulfide			4	9.24	Cells + Fh + Sulfide		4	2.196	Cells + Fh + Sulfide			40	0.047	#1	R1	0	1	Cells + Fh + Sulfide	0 d	0 d	Killed Cells + Fh + Sulfide	R2	#5	0.0991305	0		11
Cells + Formate	0	11.838	Formate		X1	5	3.21	Cells + Fh + FeS		t1 3	1.75383	Cells + Fh + FeS	1	1.75383		0.086	0.667		1	1.84	1.84	Cells + Fh + Sulfide			5	11.19	Cells + Fh + Sulfide		5	3.014	Cells + Fh + Sulfide			55	0.012	#1	R1	0	1	Cells + Fh + Sulfide	0 d	0 d	Killed Cells + Fh + Sulfide	R3	#6	0.0817544	0		11
Cells + Fh + Formate	2	10.987	Formate		X1	6	3.26	Cells + Fh + FeS		t2 1	1.87793	Cells + Fh + FeS	2	1.87793		0.126	0.92		2	2.16	2.16	Cells + Fh + Sulfide			0	0.14	Cells + Fh + Sulfide		0	0.003	Cells + Fh + Sulfide			70	0	#1	R1	0	1	Cells + Fh + Sulfide	0 d	1 d	Cells + Fh + Sulfide	R1	#1	0.0950319	1		21
Cells + Fh + Formate	2	9.335	Formate		X10	0	1.18	Cells + FeS		t2 2	1.89384	Cells + Fh + FeS	2	1.89384		0.155	1.265		2	2.11	2.11	Cells + Fh + Sulfide			1	2.44	Cells + Fh + Sulfide		1	0.524	Cells + Fh + Sulfide			0	0.988	#2	R2	0	1	Cells + Fh + Sulfide	0 d	1 d	Cells + Fh + Sulfide	R2	#2	0.0969879	1		21
Cells + Fh + Formate	2	10.083	Formate		X10	1	1.07	Cells + FeS		t2 3	1.86579	Cells + Fh + FeS	2	1.86579		0.109	0.925		2	2.05	2.05	Cells + Fh + Sulfide			2	4.56	Cells + Fh + Sulfide		2	1.081	Cells + Fh + Sulfide			9	0.508	#2	R2	0	1	Cells + Fh + Sulfide	0 d	1 d	Cells + Fh + Sulfide	R3	#3	0.0954772	1		21
Cells + Formate	2	12.536	Formate		X10	2	1.05	Cells + FeS		t3 1	1.96611	Cells + Fh + FeS	3	1.96611		0.214	1.26		3	2.48	2.48	Cells + Fh + Sulfide			3	#N/A	Cells + Fh + Sulfide		3	1.627	Cells + Fh + Sulfide			17	0.24	#2	R2	0	1	Cells + Fh + Sulfide	0 d	1 d	Killed Cells + Fh + Sulfide	R1	#4	0.0538007	1		37
Cells + Formate	2	12.325	Formate		X10	3	0.98	Cells + FeS		t3 2	2.04402	Cells + Fh + FeS	3	2.04402		0.305	1.383		3	2.49	2.49	Cells + Fh + Sulfide			4	9.3	Cells + Fh + Sulfide		4	2.011	Cells + Fh + Sulfide			27	0.086	#2	R2	0	1	Cells + Fh + Sulfide	0 d	1 d	Killed Cells + Fh + Sulfide	R2	#5	0.0581476	1		37
Cells + Formate	2	13.129	Formate		X10	4	1.01	Cells + FeS		t3 3	1.98331	Cells + Fh + FeS	3	1.98331		0.227	1.183		3	2.48	2.48	Cells + Fh + Sulfide			5	10.36	Cells + Fh + Sulfide		5	2.817	Cells + Fh + Sulfide			40	0.004	#2	R2	0	1	Cells + Fh + Sulfide	0 d	1 d	Killed Cells + Fh + Sulfide	R3	#6	0.0667572	1		37
Cells + Fh + Formate	4	7.205	Formate		X10	5	1.04	Cells + FeS		t4 1	2.05243	Cells + Fh + FeS	4	2.05243		0.301	1.627		4	2.69	2.74	Cells + Fh + Sulfide			0	0.14	Cells + Fh + Sulfide		0	0	Cells + Fh + Sulfide			55	0	#2	R2	0	1	Cells + Fh + Sulfide	0 d	2 d	Cells + Fh + Sulfide	R1	#1	0.146548	2		53
Cells + Fh + Formate	4	6.618	Formate		X10	6	1.03	Cells + FeS		t4 2	1.96244	Cells + Fh + FeS	4	1.96244		0.224	1.791		4	2.63	2.68	Cells + Fh + Sulfide			1	2.46	Cells + Fh + Sulfide		1	0.654	Cells + Fh + Sulfide			70	0	#2	R2	0	1	Cells + Fh + Sulfide	0 d	2 d	Cells + Fh + Sulfide	R2	#2	0.144479	2		53
Cells + Fh + Formate	4	8.37	Formate		X11	0	1.19	Cells + FeS		t4 3	2.0676	Cells + Fh + FeS	4	2.0676		0.311	1.621		4	2.67	2.72	Cells + Fh + Sulfide			2	4.03	Cells + Fh + Sulfide		2	1.136	Cells + Fh + Sulfide			0	0.988	#3	R3	0	1	Cells + Fh + Sulfide	0 d	2 d	Cells + Fh + Sulfide	R3	#3	0.12569	2		53
Cells + Formate	4	12.931	Formate		X11	1	1.1	Cells + FeS		t5 1	2.05543	Cells + Fh + FeS	5	2.05543		0.304	1.499		5	2.93	2.98	Cells + Fh + Sulfide			3	6.48	Cells + Fh + Sulfide		3	1.643	Cells + Fh + Sulfide			9	0.5	#3	R3	0	1	Cells + Fh + Sulfide	0 d	2 d	Killed Cells + Fh + Sulfide	R1	#4	0.0396073	2		70
Cells + Formate	4	12.888	Formate		X11	2	1.06	Cells + FeS		t5 2	2.09132	Cells + Fh + FeS	5	2.09132		0.302	1.85		5	2.88	2.93	Cells + Fh + Sulfide			4	10.35	Cells + Fh + Sulfide		4	2.118	Cells + Fh + Sulfide			17	0.216	#3	R3	0	1	Cells + Fh + Sulfide	0 d	2 d	Killed Cells + Fh + Sulfide	R2	#5	0.0474677	2		70
Cells + Formate	4	13.215	Formate		X11	3	1.01	Cells + FeS		t5 3	2.05878	Cells + Fh + FeS	5	2.05878					5	2.86	2.91	Cells + Fh + Sulfide			5	10.75	Cells + Fh + Sulfide		5	2.815	Cells + Fh + Sulfide			27	0.094	#3	R3	0	1	Cells + Fh + Sulfide	0 d	2 d	Killed Cells + Fh + Sulfide	R3	#6	0.0547397	2		70
Cells + Fh + Formate	6	4.541	Formate		X11	4	1.04	Cells + FeS		t0 4	1.55242	Killed cells + Fh + FeS	0	1.55242					0	1.53	1.58	Killed Cells + Fh + Sulfide			0	0.06	Killed Cells + Fh + Sulfide		0	0	Killed Cells + Fh + Sulfide			40	0.01	#3	R3	0	1	Cells + Fh + Sulfide	0 d	3 d	Cells + Fh + Sulfide	R1	#1	2.47757	3		70
Cells + Fh + Formate	6	4.385	Formate		X11	5	1	Cells + FeS		t0 5	1.5081	Killed cells + Fh + FeS	0	1.5081					0	1.5	1.55	Killed Cells + Fh + Sulfide			1	1.55	Killed Cells + Fh + Sulfide		1	0.362	Killed Cells + Fh + Sulfide			55	0.007	#3	R3	0	1	Cells + Fh + Sulfide	0 d	3 d	Cells + Fh + Sulfide	R3	#3	2.44974	3		70
Cells + Fh + Formate	6	5.204	Formate		X11	6	1.01	Cells + FeS		t0 6	1.58003	Killed cells + Fh + FeS	0	1.58003					0	1.55	1.6	Killed Cells + Fh + Sulfide			2	2.84	Killed Cells + Fh + Sulfide		2	0.938	Killed Cells + Fh + Sulfide			70	0	#3	R3	0	1	Cells + Fh + Sulfide	0 d	3 d	Killed Cells + Fh + Sulfide	R1	#4	0.0227673	3		70
Cells + Formate	6	13.501	Formate		X12	0	1.12	Cells + FeS		t1 4	1.52235	Killed cells + Fh + FeS	1	1.52235					1	1.57	1.62	Killed Cells + Fh + Sulfide			3	3.79	Killed Cells + Fh + Sulfide		3	1.52	Killed Cells + Fh + Sulfide			0	0.988	#4	R1	0	1	Killed Cells + Fh + Sulfide	0 d	3 d	Killed Cells + Fh + Sulfide	R2	#5	0.0208849	3		180
Cells + Formate	6	12.461	Formate		X12	1	1.08	Cells + FeS		t1 5	1.53889	Killed cells + Fh + FeS	1	1.53889					1	1.51	1.56	Killed Cells + Fh + Sulfide			4	#N/A	Killed Cells + Fh + Sulfide		4	2.21	Killed Cells + Fh + Sulfide			8	0.61	#4	R1	0	1	Killed Cells + Fh + Sulfide	0 d	3 d	Killed Cells + Fh + Sulfide	R3	#6	0.0231046	3		180
Cells + Formate	6	12.687	Formate		X12	2	1.07	Cells + FeS		t1 6	1.53202	Killed cells + Fh + FeS	1	1.53202					1	1.52	1.57	Killed Cells + Fh + Sulfide			5	6.68	Killed Cells + Fh + Sulfide		5	3.023	Killed Cells + Fh + Sulfide			16	0.263	#4	R1	0	1	Killed Cells + Fh + Sulfide	0 d								180
Cells + Fh + Formate	8	2.707	Formate		X12	3	0.99	Cells + FeS		t2 4	1.58026	Killed cells + Fh + FeS	2	1.58026					2	1.56	1.7	Killed Cells + Fh + Sulfide			0	0.06	Killed Cells + Fh + Sulfide		0	0	Killed Cells + Fh + Sulfide			26	0.091	#4	R1	0	1	Killed Cells + Fh + Sulfide	0 d								330
Cells + Fh + Formate	8	2.362	Formate		X12	4	1	Cells + FeS		t2 5	1.50259	Killed cells + Fh + FeS	2	1.50259					2	1.58	1.72	Killed Cells + Fh + Sulfide			1	1.56	Killed Cells + Fh + Sulfide		1	0.377	Killed Cells + Fh + Sulfide			39	0.02	#4	R1	0	1	Killed Cells + Fh + Sulfide	0 d								330
Cells + Fh + Formate	8	3.033	Formate		X12	5	0.93	Cells + FeS		t2 6	1.58343	Killed cells + Fh + FeS	2	1.58343					2	1.54	1.68	Killed Cells + Fh + Sulfide			2	2.92	Killed Cells + Fh + Sulfide		2	0.95	Killed Cells + Fh + Sulfide			54	0	#4	R1	0	1	Killed Cells + Fh + Sulfide	0 d								330
Cells + Formate	8	12.834	Formate		X12	6	1.02	Cells + FeS		t3 4	1.52167	Killed cells + Fh + FeS	3	1.52167					3	1.54	1.68	Killed Cells + Fh + Sulfide			3	3.05	Killed Cells + Fh + Sulfide		3	1.532	Killed Cells + Fh + Sulfide			69	0	#4	R1	0	1	Killed Cells + Fh + Sulfide	0 d								499.8
Cells + Formate	8	13.42	Formate		X2	0	1.91	Cells + Fh + FeS		t3 5	1.54503	Killed cells + Fh + FeS	3	1.54503					3	1.58	1.73	Killed Cells + Fh + Sulfide			4	6.01	Killed Cells + Fh + Sulfide		4	2.11	Killed Cells + Fh + Sulfide			0	0.988	#5	R2	0	1	Killed Cells + Fh + Sulfide	0 d								499.8
Cells + Formate	8	13.897	Formate		X2	1	2.49	Cells + Fh + FeS		t3 6	1.55685	Killed cells + Fh + FeS	3	1.55685					3	1.61	1.76	Killed Cells + Fh + Sulfide			5	6.84	Killed Cells + Fh + Sulfide		5	2.998	Killed Cells + Fh + Sulfide			7	0.516	#5	R2	0	1	Killed Cells + Fh + Sulfide	0 d								499.8
Cells + Fh + Formate	10	1.308	Formate		X2	2	2.92	Cells + Fh + FeS		t4 4	1.47039	Killed cells + Fh + FeS	4	1.47039					4	#N/A	#N/A	Killed Cells + Fh + Sulfide			0	0.07	Killed Cells + Fh + Sulfide		0	0	Killed Cells + Fh + Sulfide			16	0.182	#5	R2	0	1	Killed Cells + Fh + Sulfide	0 d								739.8
Cells + Fh + Formate	10	0.905	Formate		X2	3	3.02	Cells + Fh + FeS		t4 5	1.53098	Killed cells + Fh + FeS	4	1.53098					4	1.63	1.74	Killed Cells + Fh + Sulfide			1	1.53	Killed Cells + Fh + Sulfide		1	0.386	Killed Cells + Fh + Sulfide			25	0.093	#5	R2	0	1	Killed Cells + Fh + Sulfide	0 d								739.8
Cells + Fh + Formate	10	1.469	Formate		X2	4	3.45	Cells + Fh + FeS		t4 6	1.57723	Killed cells + Fh + FeS	4	1.57723					4	1.59	1.7	Killed Cells + Fh + Sulfide			2	2.81	Killed Cells + Fh + Sulfide		2	0.879	Killed Cells + Fh + Sulfide			39	0	#5	R2	0	1	Killed Cells + Fh + Sulfide	0 d								739.8
Cells + Formate	10	12.393	Formate		X2	5	2.94	Cells + Fh + FeS		t5 4	1.56247	Killed cells + Fh + FeS	5	1.56247					5	1.66	1.77	Killed Cells + Fh + Sulfide			3	4.09	Killed Cells + Fh + Sulfide		3	1.464	Killed Cells + Fh + Sulfide			54	0	#5	R2	0	1	Killed Cells + Fh + Sulfide	0 d								1215
Cells + Formate	10	13.42	Formate		X2	6	3.33	Cells + Fh + FeS		t5 5	1.5897	Killed cells + Fh + FeS	5	1.5897					5	1.62	1.73	Killed Cells + Fh + Sulfide			4	5.66	Killed Cells + Fh + Sulfide		4	2.091	Killed Cells + Fh + Sulfide			69	0	#5	R2	0	1	Killed Cells + Fh + Sulfide	0 d								1215
Cells + Formate	10	13.161	Formate		X3	0	2	Cells + Fh + FeS		t5 6	1.50582	Killed cells + Fh + FeS	5	1.50582					5	1.59	1.7	Killed Cells + Fh + Sulfide			5	6.9	Killed Cells + Fh + Sulfide		5	2.843	Killed Cells + Fh + Sulfide			0	0.988	#6	R3	0	1	Killed Cells + Fh + Sulfide	0 d								1215
Cells + Fh + Formate	12	0.607	Formate		X3	1	2.44	Cells + Fh + FeS		t0 7	1.48898	Cells + Fh	0	1.48898					0	1.49	1.6	Cells + Fh			0	0.14	Cells + Fh		0	0	Cells + Fh			7	0.641	#6	R3	0	1	Killed Cells + Fh + Sulfide	0 d								1440
Cells + Fh + Formate	12	0	Formate		X3	2	2.58	Cells + Fh + FeS		t0 8	1.54463	Cells + Fh	0	1.54463					0	1.5	1.61	Cells + Fh			1	0.37	Cells + Fh		1	0.02	Cells + Fh			15	0.293	#6	R3	0	1	Killed Cells + Fh + Sulfide	0 d								1440
Cells + Fh + Formate	12	0.445	Formate		X3	3	2.82	Cells + Fh + FeS		t0 9	1.50712	Cells + Fh	0	1.50712					0	1.51	1.62	Cells + Fh			2	0.46	Cells + Fh		2	0.042	Cells + Fh			25	0.058	#6	R3	0	1	Killed Cells + Fh + Sulfide	0 d								1440
Cells + Formate	12	12.07	Formate		X3	4	3.28	Cells + Fh + FeS		t1 7	1.53635	Cells + Fh	1	1.53635					1	1.55	1.67	Cells + Fh			3	0.38	Cells + Fh		3	0	Cells + Fh			39	0.037	#6	R3	0	1	Killed Cells + Fh + Sulfide	0 d								0
Cells + Formate	12	13.579	Formate		X3	5	3.56	Cells + Fh + FeS		t1 8	1.6401	Cells + Fh	1	1.6401					1	1.61	1.72	Cells + Fh			4	0.4	Cells + Fh		4	0	Cells + Fh			53	0.012	#6	R3	0	1	Killed Cells + Fh + Sulfide	0 d								0
Cells + Formate	12	13.738	Formate		X3	6	3.64	Cells + Fh + FeS		t1 9	1.6097	Cells + Fh	1	1.6097					1	1.63	1.74	Cells + Fh			5	0.37	Cells + Fh		5	0	Cells + Fh			68	0	#6	R3	0	1	Killed Cells + Fh + Sulfide	0 d								0
Cells + Fh + Formate	0	0.319	FeII		X4	0	1.94	Killed cells + Fh + FeS		t2 7	1.71316	Cells + Fh	2	1.71316					2	1.63	1.74	Cells + Fh			0	0.15	Cells + Fh		0	0	Cells + Fh			0	1	#7	R1	0	1	Cells + Sulfide	0 d								11
Cells + Fh + Formate	2	2.417	FeII		X4	1	1.79	Killed cells + Fh + FeS		t2 8	1.62748	Cells + Fh	2	1.62748					2	1.62	1.68	Cells + Fh			1	0.37	Cells + Fh		1	0	Cells + Fh			9	0.957	#7	R1	0	1	Cells + Sulfide	0 d								11
Cells + Fh + Formate	4	4.015	FeII		X4	2	1.62	Killed cells + Fh + FeS		t2 9	1.71245	Cells + Fh	2	1.71245					2	1.65	1.7	Cells + Fh			2	0.48	Cells + Fh		2	0	Cells + Fh			17	0.969	#7	R1	0	1	Cells + Sulfide	0 d								11
Cells + Fh + Formate	6	9.709	FeII		X4	3	1.69	Killed cells + Fh + FeS		t3 7	1.65724	Cells + Fh	3	1.65724					3	1.65	1.7	Cells + Fh			3	0.4	Cells + Fh		3	0	Cells + Fh			27	0.995	#7	R1	0	1	Cells + Sulfide	0 d								21
Cells + Fh + Formate	8	14.709	FeII		X4	4	1.73	Killed cells + Fh + FeS		t3 8	1.66155	Cells + Fh	3	1.66155					3	1.65	1.7	Cells + Fh			4	0.41	Cells + Fh		4	0	Cells + Fh			40	0.95	#7	R1	0	1	Cells + Sulfide	0 d								21
Cells + Fh + Formate	10	11.965	FeII		X4	5	1.67	Killed cells + Fh + FeS		t3 9	1.64024	Cells + Fh	3	1.64024					3	1.64	1.7	Cells + Fh			5	0.38	Cells + Fh		5	0	Cells + Fh			55	0.972	#7	R1	0	1	Cells + Sulfide	0 d								21
Cells + Fh + Formate	12	24.268	FeII		X4	6	1.65	Killed cells + Fh + FeS		t4 7	#N/A	Cells + Fh	4	#N/A					4	1.64	1.69	Cells + Fh			0	0.18	Cells + Fh		0	0	Cells + Fh			70	0.989	#7	R1	0	1	Cells + Sulfide	0 d								37
Cells + Fh + Formate	0	0.321	FeII		X5	0	2.02	Killed cells + Fh + FeS		t4 8	1.62976	Cells + Fh	4	1.62976					4	1.66	1.71	Cells + Fh			1	0.38	Cells + Fh		1	0	Cells + Fh			0	1	#8	R2	0	1	Cells + Sulfide	0 d								37
Cells + Fh + Formate	2	2.608	FeII		X5	1	1.76	Killed cells + Fh + FeS		t4 9	1.67029	Cells + Fh	4	1.67029					4	1.65	1.7	Cells + Fh			2	0.46	Cells + Fh		2	0.064	Cells + Fh			9	0.998708	#8	R2	0	1	Cells + Sulfide	0 d								37
Cells + Fh + Formate	4	6.237	FeII		X5	2	1.65	Killed cells + Fh + FeS		t5 7	1.68551	Cells + Fh	5	1.68551					5	1.65	1.7	Cells + Fh			3	0.43	Cells + Fh		3	0	Cells + Fh			17	0.964277	#8	R2	0	1	Cells + Sulfide	0 d								53
Cells + Fh + Formate	6	10.63	FeII		X5	3	1.6	Killed cells + Fh + FeS		t5 8	1.6829	Cells + Fh	5	1.6829					5	1.65	1.7	Cells + Fh			4	0.37	Cells + Fh		4	0	Cells + Fh			27	1.00138	#8	R2	0	1	Cells + Sulfide	0 d								53
Cells + Fh + Formate	8	27.925	FeII		X5	4	1.62	Killed cells + Fh + FeS		t5 9	1.70531	Cells + Fh	5	1.70531					5	1.65	1.7	Cells + Fh			5	0.58	Cells + Fh		5	0	Cells + Fh			40	1.01172	#8	R2	0	1	Cells + Sulfide	0 d								53
Cells + Fh + Formate	10	14.915	FeII		X5	5	1.78	Killed cells + Fh + FeS		t0 10	1.59497	Cells + FeS	0	1.59497					0	1.46	1.53	Cells + Sulfide			0	0.11	Cells + Sulfide		0	0.021	Cells + Sulfide			55	0.972265	#8	R2	0	1	Cells + Sulfide	0 d								70
Cells + Fh + Formate	12	12.384	FeII		X5	6	1.65	Killed cells + Fh + FeS		t0 11	1.61917	Cells + FeS	0	1.61917					0	1.42	1.49	Cells + Sulfide			1	0.06	Cells + Sulfide		1	1.19	Cells + Sulfide			70	0.999056	#8	R2	0	1	Cells + Sulfide	0 d								70
Cells + Fh + Formate	0	0.304	FeII		X6	0	1.91	Killed cells + Fh + FeS		t0 12	1.55898	Cells + FeS	0	1.55898					0	1.43	1.5	Cells + Sulfide			2	0.06	Cells + Sulfide		2	2.26	Cells + Sulfide			0	1	#9	R3	0	1	Cells + Sulfide	0 d								70
Cells + Fh + Formate	2	2.536	FeII		X6	1	1.75	Killed cells + Fh + FeS		t1 10	1.56886	Cells + FeS	1	1.56886					1	1.49	1.56	Cells + Sulfide			3	0.06	Cells + Sulfide		3	3.203	Cells + Sulfide			9	0.944902	#9	R3	0	1	Cells + Sulfide	0 d								180
Cells + Fh + Formate	4	4.503	FeII		X6	2	1.7	Killed cells + Fh + FeS		t1 11	1.57114	Cells + FeS	1	1.57114					1	1.47	1.54	Cells + Sulfide			4	0.06	Cells + Sulfide		4	4.223	Cells + Sulfide			17	0.999809	#9	R3	0	1	Cells + Sulfide	0 d								180
Cells + Fh + Formate	6	8.909	FeII		X6	3	1.62	Killed cells + Fh + FeS		t1 12	1.55544	Cells + FeS	1	1.55544					1	1.48	1.55	Cells + Sulfide			5	0.06	Cells + Sulfide		5	5.003	Cells + Sulfide			27	1.06056	#9	R3	0	1	Cells + Sulfide	0 d								180
Cells + Fh + Formate	8	18.572	FeII		X6	4	1.64	Killed cells + Fh + FeS		t2 10	1.61863	Cells + FeS	2	1.61863					2	1.5	1.58	Cells + Sulfide			0	0.13	Cells + Sulfide		0	0.023	Cells + Sulfide			40	0.99452	#9	R3	0	1	Cells + Sulfide	0 d								330
Cells + Fh + Formate	10	18.382	FeII		X6	5	1.7	Killed cells + Fh + FeS		t2 11	1.58798	Cells + FeS	2	1.58798					2	1.55	1.62	Cells + Sulfide			1	0.06	Cells + Sulfide		1	1.182	Cells + Sulfide			55	0.973856	#9	R3	0	1	Cells + Sulfide	0 d								330
Cells + Fh + Formate	12	10.652	FeII		X6	6	1.72	Killed cells + Fh + FeS		t2 12	1.52082	Cells + FeS	2	1.52082					2	1.49	1.56	Cells + Sulfide			2	0.06	Cells + Sulfide		2	2.154	Cells + Sulfide			70	0.999575	#9	R3	0	1	Cells + Sulfide	0 d								330
Cells + Fh	0	0.293	FeII		X7	0	0.44	Cells + Fh		t3 10	1.54689	Cells + FeS	3	1.54689					3	1.47	1.55	Cells + Sulfide			3	0.06	Cells + Sulfide		3	3.207	Cells + Sulfide			0	1.04002	#1	R1	1	2	Cells + Fh + Sulfide	1 d								499.8
Cells + Fh	2	0.497	FeII		X7	1	0.45	Cells + Fh		t3 11	1.61899	Cells + FeS	3	1.61899					3	1.51	1.58	Cells + Sulfide			4	0.06	Cells + Sulfide		4	4.263	Cells + Sulfide			8	0.492139	#1	R1	1	2	Cells + Fh + Sulfide	1 d								499.8
Cells + Fh	4	0.549	FeII		X7	2	0.53	Cells + Fh		t3 12	1.60831	Cells + FeS	3	1.60831					3	1.54	1.62	Cells + Sulfide			5	0.06	Cells + Sulfide		5	5.271	Cells + Sulfide			17	0.210439	#1	R1	1	2	Cells + Fh + Sulfide	1 d								499.8
Cells + Fh	6	0.526	FeII		X7	3	0.59	Cells + Fh		t4 10	1.57536	Cells + FeS	4	1.57536					4	1.55	1.63	Cells + Sulfide			0	0.15	Cells + Sulfide		0	0.019	Cells + Sulfide			26.5	0.080336	#1	R1	1	2	Cells + Fh + Sulfide	1 d								739.8
Cells + Fh	8	0.521	FeII		X7	4	0.55	Cells + Fh		t4 11	1.58277	Cells + FeS	4	1.58277					4	1.54	1.61	Cells + Sulfide			1	0.06	Cells + Sulfide		1	1.074	Cells + Sulfide			40.3	0	#1	R1	1	2	Cells + Fh + Sulfide	1 d								739.8
Cells + Fh	10	0.538	FeII		X7	5	0.55	Cells + Fh		t4 12	1.59569	Cells + FeS	4	1.59569					4	1.57	1.64	Cells + Sulfide			2	0.06	Cells + Sulfide		2	2.125	Cells + Sulfide			55	0	#1	R1	1	2	Cells + Fh + Sulfide	1 d								739.8
Cells + Fh	12	0.436	FeII		X7	6	0.56	Cells + Fh		t5 10	1.5825	Cells + FeS	5	1.5825					5	1.48	1.55	Cells + Sulfide			3	0.06	Cells + Sulfide		3	3.229	Cells + Sulfide			70	0	#1	R1	1	2	Cells + Fh + Sulfide	1 d								1215
Cells + Fh	0	0.321	FeII		X8	0	0.43	Cells + Fh		t5 11	1.55818	Cells + FeS	5	1.55818					5	1.6	1.67	Cells + Sulfide			4	0.06	Cells + Sulfide		4	4.205	Cells + Sulfide			0	1.04002	#2	R2	1	2	Cells + Fh + Sulfide	1 d								1215
Cells + Fh	2	0.452	FeII		X8	1	0.51	Cells + Fh		t5 12	1.59329	Cells + FeS	5	1.59329					5	1.54	1.62	Cells + Sulfide			5	0.06	Cells + Sulfide		5	5.086	Cells + Sulfide			8	0.419202	#2	R2	1	2	Cells + Fh + Sulfide	1 d								1215
Cells + Fh	4	0.628	FeII		X8	2	0.51	Cells + Fh		t6 1	2.02472	Cells + Fh + FeS	6	2.02472																				17	0.262627	#2	R2	1	2	Cells + Fh + Sulfide	1 d								1440
Cells + Fh	6	0.484	FeII		X8	3	0.53	Cells + Fh		t6 2	2.0848	Cells + Fh + FeS	6	2.0848																				26.5	0.0797166	#2	R2	1	2	Cells + Fh + Sulfide	1 d								1440
Cells + Fh	8	0.593	FeII		X8	4	0.49	Cells + Fh		t6 3	2.04157	Cells + Fh + FeS	6	2.04157																				40.3	0	#2	R2	1	2	Cells + Fh + Sulfide	1 d								1440
Cells + Fh	10	0.512	FeII		X8	5	0.51	Cells + Fh		t6 4	1.53297	Killed cells + Fh + FeS	6	1.53297																				55	0.00383724	#2	R2	1	2	Cells + Fh + Sulfide	1 d
Cells + Fh	12	0.472	FeII		X8	6	0.45	Cells + Fh		t6 5	1.55812	Killed cells + Fh + FeS	6	1.55812																				70	0	#2	R2	1	2	Cells + Fh + Sulfide	1 d
Cells + Fh	0	0.296	FeII		X9	0	0.44	Cells + Fh		t6 6	1.54561	Killed cells + Fh + FeS	6	1.54561																				0	1.04002	#3	R3	1	2	Cells + Fh + Sulfide	1 d
Cells + Fh	2	0.456	FeII		X9	1	0.46	Cells + Fh		t6 7	1.64262	Cells + Fh	6	1.64262																				8	0.478589	#3	R3	1	2	Cells + Fh + Sulfide	1 d
Cells + Fh	4	0.531	FeII		X9	2	0.55	Cells + Fh		t6 8	1.69286	Cells + Fh	6	1.69286																				17	0.165973	#3	R3	1	2	Cells + Fh + Sulfide	1 d
Cells + Fh	6	0.486	FeII		X9	3	0.52	Cells + Fh		t6 9	1.669	Cells + Fh	6	1.669																				26.5	0.146659	#3	R3	1	2	Cells + Fh + Sulfide	1 d
Cells + Fh	8	0.565	FeII		X9	4	0.56	Cells + Fh		t6 10	1.60984	Cells + FeS	6	1.60984																				40.3	0.0337975	#3	R3	1	2	Cells + Fh + Sulfide	1 d
Cells + Fh	10	0.536	FeII		X9	5	0.54	Cells + Fh		t6 11	1.59393	Cells + FeS	6	1.59393																				55	0	#3	R3	1	2	Cells + Fh + Sulfide	1 d
Cells + Fh	12	0.562	FeII		X9	6	0.55	Cells + Fh		t6 12	1.58178	Cells + FeS	6	1.58178																				70	0	#3	R3	1	2	Cells + Fh + Sulfide	1 d
																																		0	1.04002	#4	R1	1	2	Killed Cells + Fh + Sulfide	1 d
																																		7	0.717448	#4	R1	1	2	Killed Cells + Fh + Sulfide	1 d
																																		16	0.434581	#4	R1	1	2	Killed Cells + Fh + Sulfide	1 d
																																		25.5	0.233959	#4	R1	1	2	Killed Cells + Fh + Sulfide	1 d
																																		39.3	0.138886	#4	R1	1	2	Killed Cells + Fh + Sulfide	1 d
																																		54	0.0787865	#4	R1	1	2	Killed Cells + Fh + Sulfide	1 d
																																		69	0.0638295	#4	R1	1	2	Killed Cells + Fh + Sulfide	1 d
																																		0	1.04002	#5	R2	1	2	Killed Cells + Fh + Sulfide	1 d
																																		6.7	0.684418	#5	R2	1	2	Killed Cells + Fh + Sulfide	1 d
																																		15.7	0.409055	#5	R2	1	2	Killed Cells + Fh + Sulfide	1 d
																																		25.2	0.233935	#5	R2	1	2	Killed Cells + Fh + Sulfide	1 d
																																		39	0.118612	#5	R2	1	2	Killed Cells + Fh + Sulfide	1 d
																																		53.7	0.067427	#5	R2	1	2	Killed Cells + Fh + Sulfide	1 d
																																		68.7	0.0298284	#5	R2	1	2	Killed Cells + Fh + Sulfide	1 d
																																		0	1.04002	#6	R3	1	2	Killed Cells + Fh + Sulfide	1 d
																																		6.3	0.674139	#6	R3	1	2	Killed Cells + Fh + Sulfide	1 d
																																		15.3	0.35372	#6	R3	1	2	Killed Cells + Fh + Sulfide	1 d
																																		24.8	0.195616	#6	R3	1	2	Killed Cells + Fh + Sulfide	1 d
																																		38.6	0.101514	#6	R3	1	2	Killed Cells + Fh + Sulfide	1 d
																																		53.3	0.0715954	#6	R3	1	2	Killed Cells + Fh + Sulfide	1 d
																																		68.3	0.00423306	#6	R3	1	2	Killed Cells + Fh + Sulfide	1 d
																																		0	1	#7	R1	1	2	Cells + Sulfide	1 d
																																		8	1.04281	#7	R1	1	2	Cells + Sulfide	1 d
																																		17	1.01846	#7	R1	1	2	Cells + Sulfide	1 d
																																		26.5	1.01379	#7	R1	1	2	Cells + Sulfide	1 d
																																		40.3	0.976282	#7	R1	1	2	Cells + Sulfide	1 d
																																		55	1.05341	#7	R1	1	2	Cells + Sulfide	1 d
																																		70	1.06614	#7	R1	1	2	Cells + Sulfide	1 d
																																		0	1	#8	R2	1	2	Cells + Sulfide	1 d
																																		8	1.06001	#8	R2	1	2	Cells + Sulfide	1 d
																																		17	1.01564	#8	R2	1	2	Cells + Sulfide	1 d
																																		26.5	1.05855	#8	R2	1	2	Cells + Sulfide	1 d
																																		40.3	1.05964	#8	R2	1	2	Cells + Sulfide	1 d
																																		55	1.00297	#8	R2	1	2	Cells + Sulfide	1 d
																																		70	1.04511	#8	R2	1	2	Cells + Sulfide	1 d
																																		0	1	#9	R3	1	2	Cells + Sulfide	1 d
																																		8	1.01496	#9	R3	1	2	Cells + Sulfide	1 d
																																		17	1.00945	#9	R3	1	2	Cells + Sulfide	1 d
																																		26.5	1.04334	#9	R3	1	2	Cells + Sulfide	1 d
																																		40.3	1.04628	#9	R3	1	2	Cells + Sulfide	1 d
																																		55	1.07314	#9	R3	1	2	Cells + Sulfide	1 d
																																		70	1.09276	#9	R3	1	2	Cells + Sulfide	1 d
																																		0	0.985562	#1	R1	2	3	Cells + Fh + Sulfide	2 d
																																		8	0.318223	#1	R1	2	3	Cells + Fh + Sulfide	2 d
																																		17	0.0681327	#1	R1	2	3	Cells + Fh + Sulfide	2 d
																																		26.5	0	#1	R1	2	3	Cells + Fh + Sulfide	2 d
																																		40.3	0	#1	R1	2	3	Cells + Fh + Sulfide	2 d
																																		55	0	#1	R1	2	3	Cells + Fh + Sulfide	2 d
																																		70	0	#1	R1	2	3	Cells + Fh + Sulfide	2 d
																																		0	0.985562	#2	R2	2	3	Cells + Fh + Sulfide	2 d
																																		8	0.363109	#2	R2	2	3	Cells + Fh + Sulfide	2 d
																																		17	0	#2	R2	2	3	Cells + Fh + Sulfide	2 d
																																		26.5	0.018494	#2	R2	2	3	Cells + Fh + Sulfide	2 d
																																		40.3	0	#2	R2	2	3	Cells + Fh + Sulfide	2 d
																																		55	0	#2	R2	2	3	Cells + Fh + Sulfide	2 d
																																		70	0	#2	R2	2	3	Cells + Fh + Sulfide	2 d
																																		0	0.985562	#3	R3	2	3	Cells + Fh + Sulfide	2 d
																																		8	0.390638	#3	R3	2	3	Cells + Fh + Sulfide	2 d
																																		17	0.0940711	#3	R3	2	3	Cells + Fh + Sulfide	2 d
																																		26.5	0	#3	R3	2	3	Cells + Fh + Sulfide	2 d
																																		40.3	0	#3	R3	2	3	Cells + Fh + Sulfide	2 d
																																		55	0	#3	R3	2	3	Cells + Fh + Sulfide	2 d
																																		70	0	#3	R3	2	3	Cells + Fh + Sulfide	2 d
																																		0	0.985562	#4	R1	2	3	Killed Cells + Fh + Sulfide	2 d
																																		7	0.800059	#4	R1	2	3	Killed Cells + Fh + Sulfide	2 d
																																		16	0.54652	#4	R1	2	3	Killed Cells + Fh + Sulfide	2 d
																																		25.5	0.306492	#4	R1	2	3	Killed Cells + Fh + Sulfide	2 d
																																		39.3	0.212474	#4	R1	2	3	Killed Cells + Fh + Sulfide	2 d
																																		54	0.129308	#4	R1	2	3	Killed Cells + Fh + Sulfide	2 d
																																		69	0.0994803	#4	R1	2	3	Killed Cells + Fh + Sulfide	2 d
																																		0	0.985562	#5	R2	2	3	Killed Cells + Fh + Sulfide	2 d
																																		6.66667	0.731319	#5	R2	2	3	Killed Cells + Fh + Sulfide	2 d
																																		15.6667	0.395127	#5	R2	2	3	Killed Cells + Fh + Sulfide	2 d
																																		25.1667	0.308922	#5	R2	2	3	Killed Cells + Fh + Sulfide	2 d
																																		38.9667	0.166222	#5	R2	2	3	Killed Cells + Fh + Sulfide	2 d
																																		53.6667	0.108041	#5	R2	2	3	Killed Cells + Fh + Sulfide	2 d
																																		68.6667	0.0799271	#5	R2	2	3	Killed Cells + Fh + Sulfide	2 d
																																		0	0.985562	#6	R3	2	3	Killed Cells + Fh + Sulfide	2 d
																																		6.33333	0.71218	#6	R3	2	3	Killed Cells + Fh + Sulfide	2 d
																																		15.3333	0.359236	#6	R3	2	3	Killed Cells + Fh + Sulfide	2 d
																																		24.8333	0.267881	#6	R3	2	3	Killed Cells + Fh + Sulfide	2 d
																																		38.6333	0.134148	#6	R3	2	3	Killed Cells + Fh + Sulfide	2 d
																																		53.3333	0.0595202	#6	R3	2	3	Killed Cells + Fh + Sulfide	2 d
																																		68.3333	0.110795	#6	R3	2	3	Killed Cells + Fh + Sulfide	2 d
																																		0	1	#7	R1	2	3	Cells + Sulfide	2 d
																																		8	0.982709	#7	R1	2	3	Cells + Sulfide	2 d
																																		17	0.977343	#7	R1	2	3	Cells + Sulfide	2 d
																																		26.5	1.01084	#7	R1	2	3	Cells + Sulfide	2 d
																																		40.3	0.998197	#7	R1	2	3	Cells + Sulfide	2 d
																																		55	0.977431	#7	R1	2	3	Cells + Sulfide	2 d
																																		70	0.97307	#7	R1	2	3	Cells + Sulfide	2 d
																																		0	1	#8	R2	2	3	Cells + Sulfide	2 d
																																		8	0.968982	#8	R2	2	3	Cells + Sulfide	2 d
																																		17	0.942454	#8	R2	2	3	Cells + Sulfide	2 d
																																		26.5	0.98661	#8	R2	2	3	Cells + Sulfide	2 d
																																		40.3	0.979341	#8	R2	2	3	Cells + Sulfide	2 d
																																		55	1.00034	#8	R2	2	3	Cells + Sulfide	2 d
																																		70	0.991657	#8	R2	2	3	Cells + Sulfide	2 d
																																		0	1	#9	R3	2	3	Cells + Sulfide	2 d
																																		8	0.957922	#9	R3	2	3	Cells + Sulfide	2 d
																																		17	0.996888	#9	R3	2	3	Cells + Sulfide	2 d
																																		26.5	0.965452	#9	R3	2	3	Cells + Sulfide	2 d
																																		40.3	1.00487	#9	R3	2	3	Cells + Sulfide	2 d
																																		55	0.989069	#9	R3	2	3	Cells + Sulfide	2 d
																																		70	1.00938	#9	R3	2	3	Cells + Sulfide	2 d
																																		0	0.928624	#1	R1	3	4	Cells + Fh + Sulfide	3 d
																																		8	0.0814957	#1	R1	3	4	Cells + Fh + Sulfide	3 d
																																		17	0	#1	R1	3	4	Cells + Fh + Sulfide	3 d
																																		26.5	0	#1	R1	3	4	Cells + Fh + Sulfide	3 d
																																		40.3	0	#1	R1	3	4	Cells + Fh + Sulfide	3 d
																																		55	0	#1	R1	3	4	Cells + Fh + Sulfide	3 d
																																		70	0	#1	R1	3	4	Cells + Fh + Sulfide	3 d
																																		0	0.928624	#2	R2	3	4	Cells + Fh + Sulfide	3 d
																																		8	0	#2	R2	3	4	Cells + Fh + Sulfide	3 d
																																		17	0	#2	R2	3	4	Cells + Fh + Sulfide	3 d
																																		26.5	0	#2	R2	3	4	Cells + Fh + Sulfide	3 d
																																		40.3	0	#2	R2	3	4	Cells + Fh + Sulfide	3 d
																																		55	0	#2	R2	3	4	Cells + Fh + Sulfide	3 d
																																		70	0	#2	R2	3	4	Cells + Fh + Sulfide	3 d
																																		0	0.928624	#3	R3	3	4	Cells + Fh + Sulfide	3 d
																																		8	0.0820023	#3	R3	3	4	Cells + Fh + Sulfide	3 d
																																		17	0	#3	R3	3	4	Cells + Fh + Sulfide	3 d
																																		26.5	0	#3	R3	3	4	Cells + Fh + Sulfide	3 d
																																		40.3	0	#3	R3	3	4	Cells + Fh + Sulfide	3 d
																																		55	0	#3	R3	3	4	Cells + Fh + Sulfide	3 d
																																		70	0	#3	R3	3	4	Cells + Fh + Sulfide	3 d
																																		0	0.928624	#4	R1	3	4	Killed Cells + Fh + Sulfide	3 d
																																		7	0.789629	#4	R1	3	4	Killed Cells + Fh + Sulfide	3 d
																																		16	0.671978	#4	R1	3	4	Killed Cells + Fh + Sulfide	3 d
																																		25.5	0.55742	#4	R1	3	4	Killed Cells + Fh + Sulfide	3 d
																																		39.3	0.393515	#4	R1	3	4	Killed Cells + Fh + Sulfide	3 d
																																		54	0.295274	#4	R1	3	4	Killed Cells + Fh + Sulfide	3 d
																																		69	0.125353	#4	R1	3	4	Killed Cells + Fh + Sulfide	3 d
																																		0	0.928624	#5	R2	3	4	Killed Cells + Fh + Sulfide	3 d
																																		6.66667	0.818795	#5	R2	3	4	Killed Cells + Fh + Sulfide	3 d
																																		15.6667	0.670107	#5	R2	3	4	Killed Cells + Fh + Sulfide	3 d
																																		25.1667	0.547647	#5	R2	3	4	Killed Cells + Fh + Sulfide	3 d
																																		38.9667	0.406585	#5	R2	3	4	Killed Cells + Fh + Sulfide	3 d
																																		53.6667	0.315099	#5	R2	3	4	Killed Cells + Fh + Sulfide	3 d
																																		68.6667	0.218531	#5	R2	3	4	Killed Cells + Fh + Sulfide	3 d
																																		0	0.928624	#6	R3	3	4	Killed Cells + Fh + Sulfide	3 d
																																		6.33333	0.821306	#6	R3	3	4	Killed Cells + Fh + Sulfide	3 d
																																		15.3333	0.584092	#6	R3	3	4	Killed Cells + Fh + Sulfide	3 d
																																		24.8333	0.552918	#6	R3	3	4	Killed Cells + Fh + Sulfide	3 d
																																		38.6333	0.365857	#6	R3	3	4	Killed Cells + Fh + Sulfide	3 d
																																		53.3333	0.305887	#6	R3	3	4	Killed Cells + Fh + Sulfide	3 d
																																		68.3333	0.171917	#6	R3	3	4	Killed Cells + Fh + Sulfide	3 d
																																		0	0.929	#7	R1	3	4	Cells + Sulfide	3 d
																																		8	0.930733	#7	R1	3	4	Cells + Sulfide	3 d
																																		17	0.924885	#7	R1	3	4	Cells + Sulfide	3 d
																																		26.5	0.899353	#7	R1	3	4	Cells + Sulfide	3 d
																																		40.3	0.900317	#7	R1	3	4	Cells + Sulfide	3 d
																																		55	0.92451	#7	R1	3	4	Cells + Sulfide	3 d
																																		70	0.940774	#7	R1	3	4	Cells + Sulfide	3 d
																																		0	0.929	#8	R2	3	4	Cells + Sulfide	3 d
																																		8	0.91064	#8	R2	3	4	Cells + Sulfide	3 d
																																		17	0.895397	#8	R2	3	4	Cells + Sulfide	3 d
																																		26.5	0.915968	#8	R2	3	4	Cells + Sulfide	3 d
																																		40.3	0.922475	#8	R2	3	4	Cells + Sulfide	3 d
																																		55	0.915488	#8	R2	3	4	Cells + Sulfide	3 d
																																		70	0.934013	#8	R2	3	4	Cells + Sulfide	3 d
																																		0	0.929	#9	R3	3	4	Cells + Sulfide	3 d
																																		8	0.962122	#9	R3	3	4	Cells + Sulfide	3 d
																																		17	0.959761	#9	R3	3	4	Cells + Sulfide	3 d
																																		26.5	0.945928	#9	R3	3	4	Cells + Sulfide	3 d
																																		40.3	0.925049	#9	R3	3	4	Cells + Sulfide	3 d
																																		55	0.92928	#9	R3	3	4	Cells + Sulfide	3 d
																																		70	0.950966	#9	R3	3	4	Cells + Sulfide	3 d
[truncated: 13 more columns]

## Sheet: Figure 4
Figure 4a				Figure 4e						Figure 4b				Figure 4f						Figure 4c				Figure 4d_cells				Figure 4d_sulfide				Figure 4i_day 0				Figure 4i_day 5
Treatment	Time	Cell		SampleID	AT_13C	Treatment	Time			Treatment	Time	Cell		SampleID	AT_13C	Treatment	Time			Treatment	Time	Cell		Treatment	Time	Cell		Time	Sulfide	Treatment		C13	treatment			C13	treatment
Cells + HS + Fh	0	2.84		1_t0	1.08025	Cells + 13C-HCO3	0			Cells + FeS	0	3.4		7_t0	1.08865	Cells + 13C-HCO3	0			Cells + Fh + 50 µM sulfide	0	3.16758		Cell	0	3.5		0	1.57	Sulfide		1.08	0 d			5.85	5 d
Cells + HS + Fh	0	2.64		2_t0	1.09671	Cells + 13C-HCO3	0			Cells + FeS	0	2.9		8_t0	1.19654	Cells + 13C-HCO3	0			Cells + Fh + 50 µM sulfide	0	3.37446		Cell	0	5		0.708333	0.9	Sulfide		1.08	0 d			5.08	5 d
Cells + HS + Fh	0	2.8		3_t0	1.07896	Cells + 13C-HCO3	0			Cells + FeS	0	2.6		9_t0	1.10706	Cells + 13C-HCO3	0			Cells + Fh + 50 µM sulfide	0	3.249		Cell	0	5		1.04167	0.15	Sulfide		1.09	0 d			5.38	5 d
Cells + HS + Fh	1	4.25		4_t0	1.08543	Killed Cells + 13C-HCO3	0			Cells + FeS	3	2.9		10_t0	1.15538	Killed Cells + 13C-HCO3	0			Cells + Fh + 50 µM sulfide	0.375	4.96812		Cell	0.708333	12		1.8125	1.09	Sulfide		1.06	0 d			5.41	5 d
Cells + HS + Fh	1	4.16		5_t0	1.13029	Killed Cells + 13C-HCO3	0			Cells + FeS	3	2.8		11_t0	1.12585	Killed Cells + 13C-HCO3	0			Cells + Fh + 50 µM sulfide	0.375	4.96518		Cell	0.708333	11		1.95833	0.57	Sulfide		1.09	0 d			5.27	5 d
Cells + HS + Fh	1	4.08		6_t0	1.08059	Killed Cells + 13C-HCO3	0			Cells + FeS	3	2.9		12_t0	1.09064	Killed Cells + 13C-HCO3	0			Cells + Fh + 50 µM sulfide	0.375	4.78128		Cell	0.708333	13		2.6875	0.01	Sulfide		1.07	0 d			4.6	5 d
Cells + HS + Fh	2	5.17		1_t1	1.49924	Cells + 13C-HCO3	2			Cells + FeS	6	2.9		7_t1	1.11356	Cells + 13C-HCO3	2			Cells + Fh + 50 µM sulfide	1.29167	6.23976		Cell	1.04167	17		0	1.62	Sulfide		1.07	0 d			3.81	5 d
Cells + HS + Fh	2	6.22		2_t1	1.29359	Cells + 13C-HCO3	2			Cells + FeS	6	2.8		8_t1	1.07975	Cells + 13C-HCO3	2			Cells + Fh + 50 µM sulfide	1.29167	6.1953		Cell	1.04167	16		0.708333	1.06	Sulfide		1.06	0 d			5.82	5 d
Cells + HS + Fh	2	6.2		3_t1	1.20671	Cells + 13C-HCO3	2			Cells + FeS	6	2.7		9_t1	1.16534	Cells + 13C-HCO3	2			Cells + Fh + 50 µM sulfide	1.29167	5.84274		Cell	1.04167	17		1.04167	0.17	Sulfide		1.08	0 d			6.07	5 d
Cells + HS + Fh	3	6.95		4_t1	1.09649	Killed Cells + 13C-HCO3	2			Cells + FeS	9	2.9		10_t1	1.1056	Killed Cells + 13C-HCO3	2			Cells + Fh + 50 µM sulfide	2.3125	6.51042		Cell	1.95833	22		1.8125	0.98	Sulfide		1.09	0 d			5.48	5 d
Cells + HS + Fh	3	6.96		5_t1	1.10941	Killed Cells + 13C-HCO3	2			Cells + FeS	9	2.8		11_t1	1.09597	Killed Cells + 13C-HCO3	2			Cells + Fh + 50 µM sulfide	2.3125	6.94614		Cell	1.95833	24		1.95833	0.55	Sulfide		1.07	0 d			5.11	5 d
Cells + HS + Fh	3	7.36		6_t1	1.093	Killed Cells + 13C-HCO3	2			Cells + FeS	9	2.7		12_t1	1.09012	Killed Cells + 13C-HCO3	2			Cells + Fh + 50 µM sulfide	2.3125	6.33552		Cell	1.95833	22		2.6875	0.01	Sulfide		1.07	0 d			1.81	5 d
Cells + HS + Fh	4	8.51		1_t2	2.00489	Cells + 13C-HCO3	4			Cells + FeS	13	2.8		7_t2	1.14521	Cells + 13C-HCO3	4			Cells + Fh + 50 µM sulfide	3.3125	6.6495		Cell	2.6875	31		0	1.61	Sulfide		1.07	0 d			4.63	5 d
Cells + HS + Fh	4	8.7		2_t2	1.5692	Cells + 13C-HCO3	4			Cells + FeS	13	2.8		9_t2	1.18034	Cells + 13C-HCO3	4			Cells + Fh + 50 µM sulfide	3.3125	7.38948		Cell	2.6875	30		0.708333	0.91	Sulfide		1.09	0 d			2.24	5 d
Cells + HS + Fh	4	9.54		3_t2	1.50201	Cells + 13C-HCO3	4			Cells + FeS	13	2.7		9_t2	1.23082	Cells + 13C-HCO3	4			Cells + Fh + 50 µM sulfide	3.3125	6.6627		Cell	2.6875	31		1.04167	0.1	Sulfide		1.08	0 d			3.79	5 d
Cells + Fh	0	2.92		4_t2	1.11205	Killed Cells + 13C-HCO3	4			Cells + FeS + Fh	0	2.7		10_t2	1.09902	Killed Cells + 13C-HCO3	4			Cells + Fh + 50 µM sulfide	4.375	6.98502						1.8125	1.04	Sulfide		1.06	0 d			4.04	5 d
Cells + Fh	0	2.91		5_t2	1.12577	Killed Cells + 13C-HCO3	4			Cells + FeS + Fh	0	2.8		11_t2	1.09808	Killed Cells + 13C-HCO3	4			Cells + Fh + 50 µM sulfide	4.375	7.827						1.95833	0.61	Sulfide		1.08	0 d			5.21	5 d
Cells + Fh	0	2.9		1_t3	2.23273	Cells + 13C-HCO3	6			Cells + FeS + Fh	0	2.9		12_t2	1.16482	Killed Cells + 13C-HCO3	4			Cells + Fh + 50 µM sulfide	4.375	6.99642						2.6875	0.01	Sulfide		1.09	0 d			4.89	5 d
Cells + Fh	1	2.65		2_t3	1.81701	Cells + 13C-HCO3	6			Cells + FeS + Fh	3	4		7_t3	1.2586	Cells + 13C-HCO3	6															1.07	0 d			5.44	5 d
Cells + Fh	1	2.51		3_t3	1.66303	Cells + 13C-HCO3	6			Cells + FeS + Fh	3	4.2		8_t3	1.25908	Cells + 13C-HCO3	6															1.08	0 d			5.27	5 d
Cells + Fh	1	2.58		4_t3	1.11688	Killed Cells + 13C-HCO3	6			Cells + FeS + Fh	3	4.2		9_t3	1.34554	Cells + 13C-HCO3	6															1.09	0 d			5.31	5 d
Cells + Fh	2	2.53		5_t3	1.14574	Killed Cells + 13C-HCO3	6			Cells + FeS + Fh	6	4.7		10_t3	1.20926	Killed Cells + 13C-HCO3	6															1.08	0 d			4.82	5 d
Cells + Fh	2	2.48		6_t3	1.11454	Killed Cells + 13C-HCO3	6			Cells + FeS + Fh	6	5.1		11_t3	1.13155	Killed Cells + 13C-HCO3	6															1.07	0 d			2.25	5 d
Cells + Fh	2	2.44								Cells + FeS + Fh	6	5.1		12_t3	1.07532	Killed Cells + 13C-HCO3	6															1.08	0 d			5.46	5 d
Cells + Fh	3	2.45								Cells + FeS + Fh	9	6.3																				1.09	0 d			1.98	5 d
Cells + Fh	3	2.24								Cells + FeS + Fh	9	6.5																				1.09	0 d			5.45	5 d
Cells + Fh	3	2.5								Cells + FeS + Fh	9	6.4																				1.06	0 d			1.92	5 d
Cells + Fh	4	2.46								Cells + FeS + Fh	13	6.2																				1.1	0 d			1.83	5 d
Cells + Fh	4	2.41								Cells + FeS + Fh	13	6.6																				1.05	0 d			4.09	5 d
Cells + Fh	4	2.44								Cells + FeS + Fh	13	6.3																				1.09	0 d			3.89	5 d
Cells + HS	0	2.93								Cells + Fh*	0	3																				1.07	0 d			4.86	5 d
Cells + HS	0	2.85								Cells + Fh*	0	3																				1.07	0 d			4.57	5 d
Cells + HS	0	2.92								Cells + Fh*	0	2.9																				1.08	0 d			5.54	5 d
Cells + HS	1	2.94								Cells + Fh*	3	3.4																				1.1	0 d			5.72	5 d
Cells + HS	1	2.85								Cells + Fh*	3	3.4																				1.08	0 d			5.73	5 d
Cells + HS	1	2.6								Cells + Fh*	3	3.5																				1.08	0 d			2.45	5 d
Cells + HS	2	2.99								Cells + Fh*	6	3.8																				1.07	0 d			5.04	5 d
Cells + HS	2	2.88								Cells + Fh*	6	3.7																				1.1	0 d			5.49	5 d
Cells + HS	2	2.88								Cells + Fh*	6	4																				1.09	0 d			2.58	5 d
Cells + HS	3	2.9								Cells + Fh*	9	3.9																				1.08	0 d			4.8	5 d
Cells + HS	3	2.95								Cells + Fh*	9	4																				1.08	0 d			3.02	5 d
Cells + HS	3	2.96								Cells + Fh*	9	3.9																				1.07	0 d			5.11	5 d
Cells + HS	4	2.77								Cells + Fh*	13	3.6																				1.07	0 d			1.7	5 d
Cells + HS	4	2.74								Cells + Fh*	13	3.9																				1.1	0 d			2.07	5 d
Cells + HS	4	2.81								Cells + Fh*	13	3.7																				1.07	0 d			2.64	5 d
																																1.07	0 d			5.03	5 d
																																1.09	0 d			2.14	5 d
																																1.07	0 d			3.12	5 d
																																1.07	0 d			2.99	5 d
																																1.08	0 d			2	5 d
																																1.08	0 d			2.4	5 d
																																1.1	0 d			5.55	5 d
																																1.05	0 d			5.33	5 d
																																1.09	0 d			2.39	5 d
																																1.07	0 d			2.03	5 d
																																1.06	0 d			2.01	5 d
																																1.07	0 d			5	5 d
																																1.07	0 d			3.06	5 d
																																1.06	0 d			5.32	5 d
																																1.08	0 d			5.07	5 d
																																1.08	0 d			1.96	5 d
																																1.07	0 d			3.97	5 d
																																1.07	0 d			4.03	5 d
																																1.08	0 d			2	5 d
																																1.07	0 d			1.93	5 d
																																1.1	0 d			1.85	5 d
																																1.07	0 d			3.91	5 d
																																1.04	0 d			1.85	5 d
																																1.07	0 d			1.81	5 d
																																1.07	0 d			2.37	5 d
																																1.09	0 d			1.7	5 d
																																1.05	0 d			1.58	5 d
																																1.1	0 d			4.87	5 d
																																1.09	0 d			2.4	5 d
																																1.09	0 d			2.96	5 d
																																1.05	0 d			5.38	5 d
																																1.08	0 d			1.75	5 d
																																1.07	0 d			1.98	5 d
																																1.11	0 d			1.63	5 d
																																1.08	0 d			4.52	5 d
																																1.1	0 d

## Sheet: Figure 5
The source data can be found in Supplementary Tables 2-5

## Sheet: Extended Data Figure 1
Extended Data Figure 1a								Extended Data Figure 1b								Extended Data Figure 1c							Extended Data Figure 1d
Spike	Time_min	Replicate	Cell_density	Killing_method	Treatment	conc		Spike	Time_min	Cell_density	Replicate	conc	Killing_method	Treatment		Replicate	Cell_density	Killing_method	Spike	Treatment	k		Spike	Treatment	mean_FeII
1st	2	Replicate 1	OD600 = 0.075	Filter sterilisation	Cells + Fh + HS	40.038		1st	2	OD600 = 0.075	Replicate 1	54.348	Filter sterilisation	Cells + 50 uM Sulfide		Replicate 1	OD600 = 0.075	Filter sterilisation	1st	Cells + Fh + HS	0.0553204		1st	Cells + Fh + Sulfide	237.495
1st	5	Replicate 1	OD600 = 0.075	Filter sterilisation	Cells + Fh + HS	29.96		1st	5	OD600 = 0.075	Replicate 1	54.348	Filter sterilisation	Cells + 50 uM Sulfide		Replicate 1	OD600 = 0.075	Filter sterilisation	1st	Killed cells + Fh + HS	0.0219209		1st	Killed Cells + Fh + Sulfide	83.6387
1st	10	Replicate 1	OD600 = 0.075	Filter sterilisation	Cells + Fh + HS	23.589		1st	10	OD600 = 0.075	Replicate 1	48.241	Filter sterilisation	Cells + 50 uM Sulfide		Replicate 1	OD600 = 0.075	Filter sterilisation	2nd	Cells + Fh + HS	0.0507353		2nd	Cells + Fh + Sulfide	371.168
1st	15	Replicate 1	OD600 = 0.075	Filter sterilisation	Cells + Fh + HS	13.974		1st	15	OD600 = 0.075	Replicate 1	47.292	Filter sterilisation	Cells + 50 uM Sulfide		Replicate 1	OD600 = 0.075	Filter sterilisation	2nd	Killed cells + Fh + HS	0.0256129		2nd	Killed Cells + Fh + Sulfide	118.197
1st	20	Replicate 1	OD600 = 0.075	Filter sterilisation	Cells + Fh + HS	14.321		1st	20	OD600 = 0.075	Replicate 1	54.077	Filter sterilisation	Cells + 50 uM Sulfide		Replicate 1	OD600 = 0.075	Filter sterilisation	3rd	Cells + Fh + HS	0.0754516		3rd	Cells + Fh + Sulfide	439.102
1st	25	Replicate 1	OD600 = 0.075	Filter sterilisation	Cells + Fh + HS	15.48		1st	25	OD600 = 0.075	Replicate 1	47.563	Filter sterilisation	Cells + 50 uM Sulfide		Replicate 1	OD600 = 0.075	Filter sterilisation	3rd	Killed cells + Fh + HS	0.0269154		3rd	Killed Cells + Fh + Sulfide	164.597
2nd	2	Replicate 1	OD600 = 0.075	Filter sterilisation	Cells + Fh + HS	33.435		2nd	2	OD600 = 0.075	Replicate 1	86.645	Filter sterilisation	Cells + 50 uM Sulfide		Replicate 1	OD600 = 0.086	Filter sterilisation	1st	Cells + Fh + HS	0.0971155
2nd	5	Replicate 1	OD600 = 0.075	Filter sterilisation	Cells + Fh + HS	32.624		2nd	5	OD600 = 0.075	Replicate 1	90.444	Filter sterilisation	Cells + 50 uM Sulfide		Replicate 1	OD600 = 0.086	Filter sterilisation	1st	Killed cells + Fh + HS	0.0302931
2nd	10	Replicate 1	OD600 = 0.075	Filter sterilisation	Cells + Fh + HS	24.979		2nd	10	OD600 = 0.075	Replicate 1	86.509	Filter sterilisation	Cells + 50 uM Sulfide		Replicate 1	OD600 = 0.086	Filter sterilisation	2nd	Cells + Fh + HS	0.107612
2nd	15	Replicate 1	OD600 = 0.075	Filter sterilisation	Cells + Fh + HS	14.553		2nd	15	OD600 = 0.075	Replicate 1	#N/A	Filter sterilisation	Cells + 50 uM Sulfide		Replicate 1	OD600 = 0.086	Filter sterilisation	2nd	Killed cells + Fh + HS	0.0411524
2nd	20	Replicate 1	OD600 = 0.075	Filter sterilisation	Cells + Fh + HS	13.395		2nd	20	OD600 = 0.075	Replicate 1	91.937	Filter sterilisation	Cells + 50 uM Sulfide		Replicate 1	OD600 = 0.086	Filter sterilisation	3rd	Cells + Fh + HS	0.131025
2nd	25	Replicate 1	OD600 = 0.075	Filter sterilisation	Cells + Fh + HS	12.931		2nd	25	OD600 = 0.075	Replicate 1	72.532	Filter sterilisation	Cells + 50 uM Sulfide		Replicate 1	OD600 = 0.086	Filter sterilisation	3rd	Killed cells + Fh + HS	0.0416351
3rd	1.75	Replicate 1	OD600 = 0.075	Filter sterilisation	Cells + Fh + HS	42.355		3rd	2	OD600 = 0.075	Replicate 1	128.712	Filter sterilisation	Cells + 50 uM Sulfide		Replicate 1	OD600 = 0.042	Filter sterilisation	1st	Cells + Fh + HS	0.0781718
3rd	5	Replicate 1	OD600 = 0.075	Filter sterilisation	Cells + Fh + HS	34.825		3rd	5	OD600 = 0.075	Replicate 1	124.505	Filter sterilisation	Cells + 50 uM Sulfide		Replicate 1	OD600 = 0.042	Filter sterilisation	1st	Killed cells + Fh + HS	0.0274193
3rd	10	Replicate 1	OD600 = 0.075	Filter sterilisation	Cells + Fh + HS	29.265		3rd	10	OD600 = 0.075	Replicate 1	120.977	Filter sterilisation	Cells + 50 uM Sulfide		Replicate 1	OD600 = 0.042	Filter sterilisation	2nd	Cells + Fh + HS	0.0811547
3rd	15	Replicate 1	OD600 = 0.075	Filter sterilisation	Cells + Fh + HS	10.962		3rd	15	OD600 = 0.075	Replicate 1	115.956	Filter sterilisation	Cells + 50 uM Sulfide		Replicate 1	OD600 = 0.042	Filter sterilisation	2nd	Killed cells + Fh + HS	0.0332846
3rd	20	Replicate 1	OD600 = 0.075	Filter sterilisation	Cells + Fh + HS	5.286		3rd	20	OD600 = 0.075	Replicate 1	118.398	Filter sterilisation	Cells + 50 uM Sulfide		Replicate 1	OD600 = 0.042	Filter sterilisation	3rd	Cells + Fh + HS	0.058871
3rd	25	Replicate 1	OD600 = 0.075	Filter sterilisation	Cells + Fh + HS	13.511		3rd	25	OD600 = 0.075	Replicate 1	125.726	Filter sterilisation	Cells + 50 uM Sulfide		Replicate 1	OD600 = 0.042	Filter sterilisation	3rd	Killed cells + Fh + HS	0.039028
1st	2	Replicate 2	OD600 = 0.075	Filter sterilisation	Cells + Fh + HS	27.683		1st	2	OD600 = 0.086	Replicate 1	50.011	Filter sterilisation	Cells + 50 uM Sulfide		Replicate 2	OD600 = 0.075	Filter sterilisation	1st	Cells + Fh + HS	0.0999035
1st	5	Replicate 2	OD600 = 0.075	Filter sterilisation	Cells + Fh + HS	28.768		1st	5	OD600 = 0.086	Replicate 1	50.689	Filter sterilisation	Cells + 50 uM Sulfide		Replicate 2	OD600 = 0.075	Filter sterilisation	1st	Killed cells + Fh + HS	0.0336666
1st	10	Replicate 2	OD600 = 0.075	Filter sterilisation	Cells + Fh + HS	18.048		1st	10	OD600 = 0.086	Replicate 1	39.426	Filter sterilisation	Cells + 50 uM Sulfide		Replicate 2	OD600 = 0.075	Filter sterilisation	2nd	Cells + Fh + HS	0.144783
1st	15	Replicate 2	OD600 = 0.075	Filter sterilisation	Cells + Fh + HS	6.242		1st	15	OD600 = 0.086	Replicate 1	45.397	Filter sterilisation	Cells + 50 uM Sulfide		Replicate 2	OD600 = 0.075	Filter sterilisation	2nd	Killed cells + Fh + HS	0.0356594
1st	20	Replicate 2	OD600 = 0.075	Filter sterilisation	Cells + Fh + HS	2.171		1st	20	OD600 = 0.086	Replicate 1	42.547	Filter sterilisation	Cells + 50 uM Sulfide		Replicate 2	OD600 = 0.075	Filter sterilisation	3rd	Cells + Fh + HS	0.0982693
1st	25	Replicate 2	OD600 = 0.075	Filter sterilisation	Cells + Fh + HS	0		1st	25	OD600 = 0.086	Replicate 1	45.261	Filter sterilisation	Cells + 50 uM Sulfide		Replicate 2	OD600 = 0.075	Filter sterilisation	3rd	Killed cells + Fh + HS	0.0324655
2nd	2	Replicate 2	OD600 = 0.075	Filter sterilisation	Cells + Fh + HS	31.754		2nd	2	OD600 = 0.086	Replicate 1	91.264	Filter sterilisation	Cells + 50 uM Sulfide		Replicate 2	OD600 = 0.086	Filter sterilisation	1st	Cells + Fh + HS	0.0903825
2nd	5	Replicate 2	OD600 = 0.075	Filter sterilisation	Cells + Fh + HS	25.783		2nd	5	OD600 = 0.086	Replicate 1	85.293	Filter sterilisation	Cells + 50 uM Sulfide		Replicate 2	OD600 = 0.086	Filter sterilisation	1st	Killed cells + Fh + HS	0.0277783
2nd	10	Replicate 2	OD600 = 0.075	Filter sterilisation	Cells + Fh + HS	12.349		2nd	10	OD600 = 0.086	Replicate 1	82.85	Filter sterilisation	Cells + 50 uM Sulfide		Replicate 2	OD600 = 0.086	Filter sterilisation	2nd	Cells + Fh + HS	0.0856392
2nd	15	Replicate 2	OD600 = 0.075	Filter sterilisation	Cells + Fh + HS	1.493		2nd	15	OD600 = 0.086	Replicate 1	84.072	Filter sterilisation	Cells + 50 uM Sulfide		Replicate 2	OD600 = 0.086	Filter sterilisation	2nd	Killed cells + Fh + HS	0.0242906
2nd	20	Replicate 2	OD600 = 0.075	Filter sterilisation	Cells + Fh + HS	0		2nd	20	OD600 = 0.086	Replicate 1	81.629	Filter sterilisation	Cells + 50 uM Sulfide		Replicate 2	OD600 = 0.086	Filter sterilisation	3rd	Cells + Fh + HS	0.0952639
2nd	25	Replicate 2	OD600 = 0.075	Filter sterilisation	Cells + Fh + HS	0		2nd	25	OD600 = 0.086	Replicate 1	84.479	Filter sterilisation	Cells + 50 uM Sulfide		Replicate 2	OD600 = 0.086	Filter sterilisation	3rd	Killed cells + Fh + HS	0.0343724
3rd	2	Replicate 2	OD600 = 0.075	Filter sterilisation	Cells + Fh + HS	37.453		3rd	2	OD600 = 0.086	Replicate 1	141.473	Filter sterilisation	Cells + 50 uM Sulfide		Replicate 2	OD600 = 0.042	Filter sterilisation	1st	Cells + Fh + HS	0.0829767
3rd	5	Replicate 2	OD600 = 0.075	Filter sterilisation	Cells + Fh + HS	29.854		3rd	5	OD600 = 0.086	Replicate 1	125.596	Filter sterilisation	Cells + 50 uM Sulfide		Replicate 2	OD600 = 0.042	Filter sterilisation	1st	Killed cells + Fh + HS	0.0154438
3rd	10	Replicate 2	OD600 = 0.075	Filter sterilisation	Cells + Fh + HS	19.812		3rd	10	OD600 = 0.086	Replicate 1	119.896	Filter sterilisation	Cells + 50 uM Sulfide		Replicate 2	OD600 = 0.042	Filter sterilisation	2nd	Cells + Fh + HS	0.0766832
3rd	15	Replicate 2	OD600 = 0.075	Filter sterilisation	Cells + Fh + HS	12.484		3rd	15	OD600 = 0.086	Replicate 1	119.896	Filter sterilisation	Cells + 50 uM Sulfide		Replicate 2	OD600 = 0.042	Filter sterilisation	2nd	Killed cells + Fh + HS	0.0370409
3rd	20	Replicate 2	OD600 = 0.075	Filter sterilisation	Cells + Fh + HS	4.614		3rd	20	OD600 = 0.086	Replicate 1	120.846	Filter sterilisation	Cells + 50 uM Sulfide		Replicate 2	OD600 = 0.042	Filter sterilisation	3rd	Cells + Fh + HS	0.0621144
3rd	25	Replicate 2	OD600 = 0.075	Filter sterilisation	Cells + Fh + HS	0		3rd	25	OD600 = 0.086	Replicate 1	118.947	Filter sterilisation	Cells + 50 uM Sulfide		Replicate 2	OD600 = 0.042	Filter sterilisation	3rd	Killed cells + Fh + HS	0.0412497
1st	2	Replicate 1	OD600 = 0.086	Filter sterilisation	Cells + Fh + HS	36.639		1st	2	OD600 = 0.042	Replicate 1	43.356	Filter sterilisation	Cells + 50 uM Sulfide
1st	5	Replicate 1	OD600 = 0.086	Filter sterilisation	Cells + Fh + HS	30.397		1st	5	OD600 = 0.042	Replicate 1	43.628	Filter sterilisation	Cells + 50 uM Sulfide
1st	10	Replicate 1	OD600 = 0.086	Filter sterilisation	Cells + Fh + HS	20.084		1st	10	OD600 = 0.042	Replicate 1	43.899	Filter sterilisation	Cells + 50 uM Sulfide
1st	15	Replicate 1	OD600 = 0.086	Filter sterilisation	Cells + Fh + HS	10.72		1st	15	OD600 = 0.042	Replicate 1	44.306	Filter sterilisation	Cells + 50 uM Sulfide
1st	20	Replicate 1	OD600 = 0.086	Filter sterilisation	Cells + Fh + HS	4.614		1st	20	OD600 = 0.042	Replicate 1	37.521	Filter sterilisation	Cells + 50 uM Sulfide
1st	25	Replicate 1	OD600 = 0.086	Filter sterilisation	Cells + Fh + HS	1.764		1st	25	OD600 = 0.042	Replicate 1	30.736	Filter sterilisation	Cells + 50 uM Sulfide
2nd	2	Replicate 1	OD600 = 0.086	Filter sterilisation	Cells + Fh + HS	39.082		2nd	2	OD600 = 0.042	Replicate 1	77.96	Filter sterilisation	Cells + 50 uM Sulfide
2nd	5	Replicate 1	OD600 = 0.086	Filter sterilisation	Cells + Fh + HS	29.854		2nd	5	OD600 = 0.042	Replicate 1	85.695	Filter sterilisation	Cells + 50 uM Sulfide
2nd	10	Replicate 1	OD600 = 0.086	Filter sterilisation	Cells + Fh + HS	18.727		2nd	10	OD600 = 0.042	Replicate 1	84.202	Filter sterilisation	Cells + 50 uM Sulfide
2nd	15	Replicate 1	OD600 = 0.086	Filter sterilisation	Cells + Fh + HS	12.213		2nd	15	OD600 = 0.042	Replicate 1	76.467	Filter sterilisation	Cells + 50 uM Sulfide
2nd	20	Replicate 1	OD600 = 0.086	Filter sterilisation	Cells + Fh + HS	2.578		2nd	20	OD600 = 0.042	Replicate 1	87.323	Filter sterilisation	Cells + 50 uM Sulfide
2nd	25	Replicate 1	OD600 = 0.086	Filter sterilisation	Cells + Fh + HS	0		2nd	25	OD600 = 0.042	Replicate 1	79.995	Filter sterilisation	Cells + 50 uM Sulfide
3rd	2	Replicate 1	OD600 = 0.086	Filter sterilisation	Cells + Fh + HS	43.967		3rd	2	OD600 = 0.042	Replicate 1	124.098	Filter sterilisation	Cells + 50 uM Sulfide
3rd	5	Replicate 1	OD600 = 0.086	Filter sterilisation	Cells + Fh + HS	31.618		3rd	5	OD600 = 0.042	Replicate 1	126.133	Filter sterilisation	Cells + 50 uM Sulfide
3rd	10	Replicate 1	OD600 = 0.086	Filter sterilisation	Cells + Fh + HS	15.877		3rd	10	OD600 = 0.042	Replicate 1	120.569	Filter sterilisation	Cells + 50 uM Sulfide
3rd	15	Replicate 1	OD600 = 0.086	Filter sterilisation	Cells + Fh + HS	7.735		3rd	15	OD600 = 0.042	Replicate 1	114.87	Filter sterilisation	Cells + 50 uM Sulfide
3rd	20	Replicate 1	OD600 = 0.086	Filter sterilisation	Cells + Fh + HS	4.342		3rd	20	OD600 = 0.042	Replicate 1	115.82	Filter sterilisation	Cells + 50 uM Sulfide
3rd	25	Replicate 1	OD600 = 0.086	Filter sterilisation	Cells + Fh + HS	0		3rd	25	OD600 = 0.042	Replicate 1	117.177	Filter sterilisation	Cells + 50 uM Sulfide
1st	2	Replicate 2	OD600 = 0.086	Filter sterilisation	Cells + Fh + HS	41.524		1st	2	OD600 = 0.075	Replicate 2	61.54	Filter sterilisation	Cells + 50 uM Sulfide
1st	5	Replicate 2	OD600 = 0.086	Filter sterilisation	Cells + Fh + HS	32.704		1st	5	OD600 = 0.075	Replicate 2	51.091	Filter sterilisation	Cells + 50 uM Sulfide
1st	10	Replicate 2	OD600 = 0.086	Filter sterilisation	Cells + Fh + HS	18.727		1st	10	OD600 = 0.075	Replicate 2	56.926	Filter sterilisation	Cells + 50 uM Sulfide
1st	15	Replicate 2	OD600 = 0.086	Filter sterilisation	Cells + Fh + HS	9.499		1st	15	OD600 = 0.075	Replicate 2	52.177	Filter sterilisation	Cells + 50 uM Sulfide
1st	20	Replicate 2	OD600 = 0.086	Filter sterilisation	Cells + Fh + HS	10.313		1st	20	OD600 = 0.075	Replicate 2	52.72	Filter sterilisation	Cells + 50 uM Sulfide
1st	25	Replicate 2	OD600 = 0.086	Filter sterilisation	Cells + Fh + HS	8.142		1st	25	OD600 = 0.075	Replicate 2	43.763	Filter sterilisation	Cells + 50 uM Sulfide
2nd	2	Replicate 2	OD600 = 0.086	Filter sterilisation	Cells + Fh + HS	38.539		2nd	2	OD600 = 0.075	Replicate 2	96.686	Filter sterilisation	Cells + 50 uM Sulfide
2nd	5	Replicate 2	OD600 = 0.086	Filter sterilisation	Cells + Fh + HS	33.247		2nd	5	OD600 = 0.075	Replicate 2	72.532	Filter sterilisation	Cells + 50 uM Sulfide
2nd	10	Replicate 2	OD600 = 0.086	Filter sterilisation	Cells + Fh + HS	18.862		2nd	10	OD600 = 0.075	Replicate 2	87.323	Filter sterilisation	Cells + 50 uM Sulfide
2nd	15	Replicate 2	OD600 = 0.086	Filter sterilisation	Cells + Fh + HS	10.72		2nd	15	OD600 = 0.075	Replicate 2	85.423	Filter sterilisation	Cells + 50 uM Sulfide
2nd	20	Replicate 2	OD600 = 0.086	Filter sterilisation	Cells + Fh + HS	8.413		2nd	20	OD600 = 0.075	Replicate 2	80.267	Filter sterilisation	Cells + 50 uM Sulfide
2nd	25	Replicate 2	OD600 = 0.086	Filter sterilisation	Cells + Fh + HS	8.142		2nd	25	OD600 = 0.075	Replicate 2	88.273	Filter sterilisation	Cells + 50 uM Sulfide
3rd	2	Replicate 2	OD600 = 0.086	Filter sterilisation	Cells + Fh + HS	36.096		3rd	2	OD600 = 0.075	Replicate 2	150.831	Filter sterilisation	Cells + 50 uM Sulfide
3rd	5	Replicate 2	OD600 = 0.086	Filter sterilisation	Cells + Fh + HS	30.804		3rd	5	OD600 = 0.075	Replicate 2	152.459	Filter sterilisation	Cells + 50 uM Sulfide
3rd	10	Replicate 2	OD600 = 0.086	Filter sterilisation	Cells + Fh + HS	18.32		3rd	10	OD600 = 0.075	Replicate 2	146.353	Filter sterilisation	Cells + 50 uM Sulfide
3rd	15	Replicate 2	OD600 = 0.086	Filter sterilisation	Cells + Fh + HS	8.278		3rd	15	OD600 = 0.075	Replicate 2	152.323	Filter sterilisation	Cells + 50 uM Sulfide
3rd	20	Replicate 2	OD600 = 0.086	Filter sterilisation	Cells + Fh + HS	6.785		3rd	20	OD600 = 0.075	Replicate 2	147.574	Filter sterilisation	Cells + 50 uM Sulfide
3rd	25	Replicate 2	OD600 = 0.086	Filter sterilisation	Cells + Fh + HS	4.749		3rd	25	OD600 = 0.075	Replicate 2	135.768	Filter sterilisation	Cells + 50 uM Sulfide
1st	2	Replicate 1	OD600 = 0.042	Filter sterilisation	Cells + Fh + HS	40.167		1st	2	OD600 = 0.086	Replicate 2	44.312	Filter sterilisation	Cells + 50 uM Sulfide
1st	5	Replicate 1	OD600 = 0.042	Filter sterilisation	Cells + Fh + HS	33.111		1st	5	OD600 = 0.086	Replicate 2	48.925	Filter sterilisation	Cells + 50 uM Sulfide
1st	10	Replicate 1	OD600 = 0.042	Filter sterilisation	Cells + Fh + HS	23.34		1st	10	OD600 = 0.086	Replicate 2	40.241	Filter sterilisation	Cells + 50 uM Sulfide
1st	15	Replicate 1	OD600 = 0.042	Filter sterilisation	Cells + Fh + HS	15.877		1st	15	OD600 = 0.086	Replicate 2	45.533	Filter sterilisation	Cells + 50 uM Sulfide
1st	20	Replicate 1	OD600 = 0.042	Filter sterilisation	Cells + Fh + HS	10.313		1st	20	OD600 = 0.086	Replicate 2	48.518	Filter sterilisation	Cells + 50 uM Sulfide
1st	25	Replicate 1	OD600 = 0.042	Filter sterilisation	Cells + Fh + HS	3.528		1st	25	OD600 = 0.086	Replicate 2	44.312	Filter sterilisation	Cells + 50 uM Sulfide
2nd	2	Replicate 1	OD600 = 0.042	Filter sterilisation	Cells + Fh + HS	34.604		2nd	2	OD600 = 0.086	Replicate 2	93.299	Filter sterilisation	Cells + 50 uM Sulfide
2nd	5	Replicate 1	OD600 = 0.042	Filter sterilisation	Cells + Fh + HS	29.854		2nd	5	OD600 = 0.086	Replicate 2	87.328	Filter sterilisation	Cells + 50 uM Sulfide
2nd	10	Replicate 1	OD600 = 0.042	Filter sterilisation	Cells + Fh + HS	21.712		2nd	10	OD600 = 0.086	Replicate 2	73.487	Filter sterilisation	Cells + 50 uM Sulfide
2nd	15	Replicate 1	OD600 = 0.042	Filter sterilisation	Cells + Fh + HS	13.977		2nd	15	OD600 = 0.086	Replicate 2	78.915	Filter sterilisation	Cells + 50 uM Sulfide
2nd	20	Replicate 1	OD600 = 0.042	Filter sterilisation	Cells + Fh + HS	6.785		2nd	20	OD600 = 0.086	Replicate 2	88.278	Filter sterilisation	Cells + 50 uM Sulfide
2nd	25	Replicate 1	OD600 = 0.042	Filter sterilisation	Cells + Fh + HS	2.036		2nd	25	OD600 = 0.086	Replicate 2	86.243	Filter sterilisation	Cells + 50 uM Sulfide
3rd	2	Replicate 1	OD600 = 0.042	Filter sterilisation	Cells + Fh + HS	44.374		3rd	2	OD600 = 0.086	Replicate 2	120.846	Filter sterilisation	Cells + 50 uM Sulfide
3rd	5	Replicate 1	OD600 = 0.042	Filter sterilisation	Cells + Fh + HS	37.046		3rd	5	OD600 = 0.086	Replicate 2	127.089	Filter sterilisation	Cells + 50 uM Sulfide
3rd	10	Replicate 1	OD600 = 0.042	Filter sterilisation	Cells + Fh + HS	25.105		3rd	10	OD600 = 0.086	Replicate 2	127.36	Filter sterilisation	Cells + 50 uM Sulfide
3rd	15	Replicate 1	OD600 = 0.042	Filter sterilisation	Cells + Fh + HS	23.612		3rd	15	OD600 = 0.086	Replicate 2	119.489	Filter sterilisation	Cells + 50 uM Sulfide
3rd	20	Replicate 1	OD600 = 0.042	Filter sterilisation	Cells + Fh + HS	15.877		3rd	20	OD600 = 0.086	Replicate 2	127.903	Filter sterilisation	Cells + 50 uM Sulfide
3rd	25	Replicate 1	OD600 = 0.042	Filter sterilisation	Cells + Fh + HS	9.635		3rd	25	OD600 = 0.086	Replicate 2	115.69	Filter sterilisation	Cells + 50 uM Sulfide
1st	2	Replicate 2	OD600 = 0.042	Filter sterilisation	Cells + Fh + HS	37.996		1st	2	OD600 = 0.042	Replicate 2	37.928	Filter sterilisation	Cells + 50 uM Sulfide
1st	5	Replicate 2	OD600 = 0.042	Filter sterilisation	Cells + Fh + HS	25.647		1st	5	OD600 = 0.042	Replicate 2	45.663	Filter sterilisation	Cells + 50 uM Sulfide
1st	10	Replicate 2	OD600 = 0.042	Filter sterilisation	Cells + Fh + HS	21.305		1st	10	OD600 = 0.042	Replicate 2	44.035	Filter sterilisation	Cells + 50 uM Sulfide
1st	15	Replicate 2	OD600 = 0.042	Filter sterilisation	Cells + Fh + HS	10.042		1st	15	OD600 = 0.042	Replicate 2	48.241	Filter sterilisation	Cells + 50 uM Sulfide
1st	20	Replicate 2	OD600 = 0.042	Filter sterilisation	Cells + Fh + HS	5.564		1st	20	OD600 = 0.042	Replicate 2	39.964	Filter sterilisation	Cells + 50 uM Sulfide
1st	25	Replicate 2	OD600 = 0.042	Filter sterilisation	Cells + Fh + HS	10.449		1st	25	OD600 = 0.042	Replicate 2	40.235	Filter sterilisation	Cells + 50 uM Sulfide
2nd	2	Replicate 2	OD600 = 0.042	Filter sterilisation	Cells + Fh + HS	33.925		2nd	2	OD600 = 0.042	Replicate 2	95.465	Filter sterilisation	Cells + 50 uM Sulfide
2nd	5	Replicate 2	OD600 = 0.042	Filter sterilisation	Cells + Fh + HS	27.411		2nd	5	OD600 = 0.042	Replicate 2	92.344	Filter sterilisation	Cells + 50 uM Sulfide
2nd	10	Replicate 2	OD600 = 0.042	Filter sterilisation	Cells + Fh + HS	24.833		2nd	10	OD600 = 0.042	Replicate 2	95.601	Filter sterilisation	Cells + 50 uM Sulfide
2nd	15	Replicate 2	OD600 = 0.042	Filter sterilisation	Cells + Fh + HS	11.806		2nd	15	OD600 = 0.042	Replicate 2	92.751	Filter sterilisation	Cells + 50 uM Sulfide
2nd	20	Replicate 2	OD600 = 0.042	Filter sterilisation	Cells + Fh + HS	5.157		2nd	20	OD600 = 0.042	Replicate 2	85.287	Filter sterilisation	Cells + 50 uM Sulfide
2nd	25	Replicate 2	OD600 = 0.042	Filter sterilisation	Cells + Fh + HS	5.699		2nd	25	OD600 = 0.042	Replicate 2	90.987	Filter sterilisation	Cells + 50 uM Sulfide
3rd	2	Replicate 2	OD600 = 0.042	Filter sterilisation	Cells + Fh + HS	36.639		3rd	2	OD600 = 0.042	Replicate 2	123.691	Filter sterilisation	Cells + 50 uM Sulfide
3rd	5	Replicate 2	OD600 = 0.042	Filter sterilisation	Cells + Fh + HS	33.654		3rd	5	OD600 = 0.042	Replicate 2	117.72	Filter sterilisation	Cells + 50 uM Sulfide
3rd	10	Replicate 2	OD600 = 0.042	Filter sterilisation	Cells + Fh + HS	24.426		3rd	10	OD600 = 0.042	Replicate 2	124.505	Filter sterilisation	Cells + 50 uM Sulfide
3rd	15	Replicate 2	OD600 = 0.042	Filter sterilisation	Cells + Fh + HS	16.827		3rd	15	OD600 = 0.042	Replicate 2	118.67	Filter sterilisation	Cells + 50 uM Sulfide
3rd	20	Replicate 2	OD600 = 0.042	Filter sterilisation	Cells + Fh + HS	13.841		3rd	20	OD600 = 0.042	Replicate 2	142.146	Filter sterilisation	Cells + 50 uM Sulfide
3rd	25	Replicate 2	OD600 = 0.042	Filter sterilisation	Cells + Fh + HS	6.378		3rd	25	OD600 = 0.042	Replicate 2	127.354	Filter sterilisation	Cells + 50 uM Sulfide
1st	2	Replicate 1	OD600 = 0.075	Filter sterilisation	Killed cells + Fh + HS	45.714
1st	5	Replicate 1	OD600 = 0.075	Filter sterilisation	Killed cells + Fh + HS	40.501
1st	10	Replicate 1	OD600 = 0.075	Filter sterilisation	Killed cells + Fh + HS	38.764
1st	15	Replicate 1	OD600 = 0.075	Filter sterilisation	Killed cells + Fh + HS	36.679
1st	20	Replicate 1	OD600 = 0.075	Filter sterilisation	Killed cells + Fh + HS	33.319
1st	25	Replicate 1	OD600 = 0.075	Filter sterilisation	Killed cells + Fh + HS	23.589
2nd	2	Replicate 1	OD600 = 0.075	Filter sterilisation	Killed cells + Fh + HS	42.818
2nd	5	Replicate 1	OD600 = 0.075	Filter sterilisation	Killed cells + Fh + HS	48.147
2nd	10	Replicate 1	OD600 = 0.075	Filter sterilisation	Killed cells + Fh + HS	38.3
2nd	15	Replicate 1	OD600 = 0.075	Filter sterilisation	Killed cells + Fh + HS	34.593
2nd	20	Replicate 1	OD600 = 0.075	Filter sterilisation	Killed cells + Fh + HS	28.686
2nd	25	Replicate 1	OD600 = 0.075	Filter sterilisation	Killed cells + Fh + HS	24.979
3rd	1.75	Replicate 1	OD600 = 0.075	Filter sterilisation	Killed cells + Fh + HS	41.428
3rd	5	Replicate 1	OD600 = 0.075	Filter sterilisation	Killed cells + Fh + HS	40.385
3rd	10	Replicate 1	OD600 = 0.075	Filter sterilisation	Killed cells + Fh + HS	35.52
3rd	15	Replicate 1	OD600 = 0.075	Filter sterilisation	Killed cells + Fh + HS	29.844
3rd	20	Replicate 1	OD600 = 0.075	Filter sterilisation	Killed cells + Fh + HS	26.021
3rd	25	Replicate 1	OD600 = 0.075	Filter sterilisation	Killed cells + Fh + HS	22.314
1st	2	Replicate 2	OD600 = 0.075	Filter sterilisation	Killed cells + Fh + HS	40.439
1st	5	Replicate 2	OD600 = 0.075	Filter sterilisation	Killed cells + Fh + HS	35.553
1st	10	Replicate 2	OD600 = 0.075	Filter sterilisation	Killed cells + Fh + HS	27.954
1st	15	Replicate 2	OD600 = 0.075	Filter sterilisation	Killed cells + Fh + HS	28.361
1st	20	Replicate 2	OD600 = 0.075	Filter sterilisation	Killed cells + Fh + HS	21.169
1st	25	Replicate 2	OD600 = 0.075	Filter sterilisation	Killed cells + Fh + HS	18.048
2nd	2	Replicate 2	OD600 = 0.075	Filter sterilisation	Killed cells + Fh + HS	40.032
2nd	5	Replicate 2	OD600 = 0.075	Filter sterilisation	Killed cells + Fh + HS	33.111
2nd	10	Replicate 2	OD600 = 0.075	Filter sterilisation	Killed cells + Fh + HS	29.583
2nd	15	Replicate 2	OD600 = 0.075	Filter sterilisation	Killed cells + Fh + HS	24.833
2nd	20	Replicate 2	OD600 = 0.075	Filter sterilisation	Killed cells + Fh + HS	21.441
2nd	25	Replicate 2	OD600 = 0.075	Filter sterilisation	Killed cells + Fh + HS	16.284
3rd	2	Replicate 2	OD600 = 0.075	Filter sterilisation	Killed cells + Fh + HS	43.424
3rd	5	Replicate 2	OD600 = 0.075	Filter sterilisation	Killed cells + Fh + HS	43.153
3rd	10	Replicate 2	OD600 = 0.075	Filter sterilisation	Killed cells + Fh + HS	34.332
3rd	15	Replicate 2	OD600 = 0.075	Filter sterilisation	Killed cells + Fh + HS	30.804
3rd	20	Replicate 2	OD600 = 0.075	Filter sterilisation	Killed cells + Fh + HS	25.919
3rd	25	Replicate 2	OD600 = 0.075	Filter sterilisation	Killed cells + Fh + HS	19.677
1st	2	Replicate 1	OD600 = 0.086	Filter sterilisation	Killed cells + Fh + HS	46.817
1st	5	Replicate 1	OD600 = 0.086	Filter sterilisation	Killed cells + Fh + HS	43.424
1st	10	Replicate 1	OD600 = 0.086	Filter sterilisation	Killed cells + Fh + HS	40.439
1st	15	Replicate 1	OD600 = 0.086	Filter sterilisation	Killed cells + Fh + HS	31.482
1st	20	Replicate 1	OD600 = 0.086	Filter sterilisation	Killed cells + Fh + HS	25.512
1st	25	Replicate 1	OD600 = 0.086	Filter sterilisation	Killed cells + Fh + HS	24.697
2nd	2	Replicate 1	OD600 = 0.086	Filter sterilisation	Killed cells + Fh + HS	51.566
2nd	5	Replicate 1	OD600 = 0.086	Filter sterilisation	Killed cells + Fh + HS	42.338
2nd	10	Replicate 1	OD600 = 0.086	Filter sterilisation	Killed cells + Fh + HS	33.111
2nd	15	Replicate 1	OD600 = 0.086	Filter sterilisation	Killed cells + Fh + HS	29.04
2nd	20	Replicate 1	OD600 = 0.086	Filter sterilisation	Killed cells + Fh + HS	24.697
2nd	25	Replicate 1	OD600 = 0.086	Filter sterilisation	Killed cells + Fh + HS	20.084
3rd	2	Replicate 1	OD600 = 0.086	Filter sterilisation	Killed cells + Fh + HS	50.888
3rd	5	Replicate 1	OD600 = 0.086	Filter sterilisation	Killed cells + Fh + HS	47.224
3rd	10	Replicate 1	OD600 = 0.086	Filter sterilisation	Killed cells + Fh + HS	36.503
3rd	15	Replicate 1	OD600 = 0.086	Filter sterilisation	Killed cells + Fh + HS	32.161
3rd	20	Replicate 1	OD600 = 0.086	Filter sterilisation	Killed cells + Fh + HS	24.426
3rd	25	Replicate 1	OD600 = 0.086	Filter sterilisation	Killed cells + Fh + HS	18.591
1st	2	Replicate 2	OD600 = 0.086	Filter sterilisation	Killed cells + Fh + HS	54.959
1st	5	Replicate 2	OD600 = 0.086	Filter sterilisation	Killed cells + Fh + HS	46.817
1st	10	Replicate 2	OD600 = 0.086	Filter sterilisation	Killed cells + Fh + HS	40.574
1st	15	Replicate 2	OD600 = 0.086	Filter sterilisation	Killed cells + Fh + HS	36.639
1st	20	Replicate 2	OD600 = 0.086	Filter sterilisation	Killed cells + Fh + HS	33.518
1st	25	Replicate 2	OD600 = 0.086	Filter sterilisation	Killed cells + Fh + HS	27.954
2nd	2	Replicate 2	OD600 = 0.086	Filter sterilisation	Killed cells + Fh + HS	51.702
2nd	5	Replicate 2	OD600 = 0.086	Filter sterilisation	Killed cells + Fh + HS	52.652
2nd	10	Replicate 2	OD600 = 0.086	Filter sterilisation	Killed cells + Fh + HS	45.731
2nd	15	Replicate 2	OD600 = 0.086	Filter sterilisation	Killed cells + Fh + HS	38.132
2nd	20	Replicate 2	OD600 = 0.086	Filter sterilisation	Killed cells + Fh + HS	34.604
2nd	25	Replicate 2	OD600 = 0.086	Filter sterilisation	Killed cells + Fh + HS	30.804
3rd	2	Replicate 2	OD600 = 0.086	Filter sterilisation	Killed cells + Fh + HS	55.094
3rd	5	Replicate 2	OD600 = 0.086	Filter sterilisation	Killed cells + Fh + HS	47.902
3rd	10	Replicate 2	OD600 = 0.086	Filter sterilisation	Killed cells + Fh + HS	43.967
3rd	15	Replicate 2	OD600 = 0.086	Filter sterilisation	Killed cells + Fh + HS	34.468
3rd	20	Replicate 2	OD600 = 0.086	Filter sterilisation	Killed cells + Fh + HS	29.04
3rd	25	Replicate 2	OD600 = 0.086	Filter sterilisation	Killed cells + Fh + HS	24.833
1st	2	Replicate 1	OD600 = 0.042	Filter sterilisation	Killed cells + Fh + HS	50.616
1st	5	Replicate 1	OD600 = 0.042	Filter sterilisation	Killed cells + Fh + HS	46.681
1st	10	Replicate 1	OD600 = 0.042	Filter sterilisation	Killed cells + Fh + HS	40.574
1st	15	Replicate 1	OD600 = 0.042	Filter sterilisation	Killed cells + Fh + HS	33.111
1st	20	Replicate 1	OD600 = 0.042	Filter sterilisation	Killed cells + Fh + HS	31.211
1st	25	Replicate 1	OD600 = 0.042	Filter sterilisation	Killed cells + Fh + HS	27.819
2nd	2	Replicate 1	OD600 = 0.042	Filter sterilisation	Killed cells + Fh + HS	42.881
2nd	5	Replicate 1	OD600 = 0.042	Filter sterilisation	Killed cells + Fh + HS	37.725
2nd	10	Replicate 1	OD600 = 0.042	Filter sterilisation	Killed cells + Fh + HS	34.604
2nd	15	Replicate 1	OD600 = 0.042	Filter sterilisation	Killed cells + Fh + HS	25.512
2nd	20	Replicate 1	OD600 = 0.042	Filter sterilisation	Killed cells + Fh + HS	21.848
2nd	25	Replicate 1	OD600 = 0.042	Filter sterilisation	Killed cells + Fh + HS	21.848
3rd	2	Replicate 1	OD600 = 0.042	Filter sterilisation	Killed cells + Fh + HS	52.516
3rd	5	Replicate 1	OD600 = 0.042	Filter sterilisation	Killed cells + Fh + HS	48.445
3rd	10	Replicate 1	OD600 = 0.042	Filter sterilisation	Killed cells + Fh + HS	41.117
3rd	15	Replicate 1	OD600 = 0.042	Filter sterilisation	Killed cells + Fh + HS	31.347
3rd	20	Replicate 1	OD600 = 0.042	Filter sterilisation	Killed cells + Fh + HS	21.848
3rd	25	Replicate 1	OD600 = 0.042	Filter sterilisation	Killed cells + Fh + HS	25.376
1st	2	Replicate 2	OD600 = 0.042	Filter sterilisation	Killed cells + Fh + HS	43.153
1st	5	Replicate 2	OD600 = 0.042	Filter sterilisation	Killed cells + Fh + HS	40.574
1st	10	Replicate 2	OD600 = 0.042	Filter sterilisation	Killed cells + Fh + HS	37.453
1st	15	Replicate 2	OD600 = 0.042	Filter sterilisation	Killed cells + Fh + HS	39.624
1st	20	Replicate 2	OD600 = 0.042	Filter sterilisation	Killed cells + Fh + HS	29.583
1st	25	Replicate 2	OD600 = 0.042	Filter sterilisation	Killed cells + Fh + HS	30.533
2nd	2	Replicate 2	OD600 = 0.042	Filter sterilisation	Killed cells + Fh + HS	51.43
2nd	5	Replicate 2	OD600 = 0.042	Filter sterilisation	Killed cells + Fh + HS	46.952
2nd	10	Replicate 2	OD600 = 0.042	Filter sterilisation	Killed cells + Fh + HS	38.267
2nd	15	Replicate 2	OD600 = 0.042	Filter sterilisation	Killed cells + Fh + HS	34.739
2nd	20	Replicate 2	OD600 = 0.042	Filter sterilisation	Killed cells + Fh + HS	28.226
2nd	25	Replicate 2	OD600 = 0.042	Filter sterilisation	Killed cells + Fh + HS	19.134
3rd	2	Replicate 2	OD600 = 0.042	Filter sterilisation	Killed cells + Fh + HS	54.416
3rd	5	Replicate 2	OD600 = 0.042	Filter sterilisation	Killed cells + Fh + HS	48.309
3rd	10	Replicate 2	OD600 = 0.042	Filter sterilisation	Killed cells + Fh + HS	44.238
3rd	15	Replicate 2	OD600 = 0.042	Filter sterilisation	Killed cells + Fh + HS	35.961
3rd	20	Replicate 2	OD600 = 0.042	Filter sterilisation	Killed cells + Fh + HS	23.612
3rd	25	Replicate 2	OD600 = 0.042	Filter sterilisation	Killed cells + Fh + HS	19.541

## Sheet: Extended Data Figure 2
Extended Data Figure 2a																Extended Data Figure 2b
Time	Sulfate	Treatment		Time	FeII	Treatment		Time	S0	Treatment		Time	Cline extractable sulfide	Treatment		Spike	Time_min	Replicate	Cell_density	Treatment	conc
0	3.44	Cells + Fh + Sulfide		0	0.399	Cells + Fh + Sulfide		0	0.0114027	Cells + Fh + Sulfide		0	0.0231793	Cells + Fh + Sulfide		1st	2	Replicate 1	OD600 = 0.072	Cells + Fh + HS	24.48
0	3.35	Cells + Fh + Sulfide		3	0.693	Cells + Fh + Sulfide		0	0.0124995	Cells + Fh + Sulfide		3	0.0112894	Cells + Fh + Sulfide		1st	5	Replicate 1	OD600 = 0.072	Cells + Fh + HS	14.493
0	3.36	Cells + Fh + Sulfide		6	0.874	Cells + Fh + Sulfide		0	0.0115305	Cells + Fh + Sulfide		6	0.0063653	Cells + Fh + Sulfide		1st	10	Replicate 1	OD600 = 0.072	Cells + Fh + HS	5.591
3	3.38	Cells + Fh + Sulfide		9	1.146	Cells + Fh + Sulfide		0	0.019047	Killed Cells + Fh + Sulfide		9	0.0333878	Cells + Fh + Sulfide		1st	15	Replicate 1	OD600 = 0.072	Cells + Fh + HS	1.357
3	3.42	Cells + Fh + Sulfide		12	1.376	Cells + Fh + Sulfide		0	0.0197571	Killed Cells + Fh + Sulfide		12	0.0229391	Cells + Fh + Sulfide		1st	20	Replicate 1	OD600 = 0.072	Cells + Fh + HS	1.628
3	3.46	Cells + Fh + Sulfide		0	0.36	Cells + Fh + Sulfide		0	0.0182856	Killed Cells + Fh + Sulfide		0	0.0171743	Cells + Fh + Sulfide		1st	25	Replicate 1	OD600 = 0.072	Cells + Fh + HS	0.326
6	3.48	Cells + Fh + Sulfide		3	0.689	Cells + Fh + Sulfide		0	0.0128184	Cells + Fh		3	0.0126105	Cells + Fh + Sulfide		2nd	2	Replicate 1	OD600 = 0.072	Cells + Fh + HS	16.827
6	3.49	Cells + Fh + Sulfide		6	1.077	Cells + Fh + Sulfide		0	0.0118632	Cells + Fh		6	0.0086472	Cells + Fh + Sulfide		2nd	5	Replicate 1	OD600 = 0.072	Cells + Fh + HS	16.935
6	3.49	Cells + Fh + Sulfide		9	1.151	Cells + Fh + Sulfide		0	0.0135849	Cells + Fh		9	0.0153728	Cells + Fh + Sulfide		2nd	10	Replicate 1	OD600 = 0.072	Cells + Fh + HS	2.768
9	3.58	Cells + Fh + Sulfide		12	1.417	Cells + Fh + Sulfide		0	0.012426	Cells + Sulfide		12	0.0190959	Cells + Fh + Sulfide		2nd	15	Replicate 1	OD600 = 0.072	Cells + Fh + HS	0
9	3.6	Cells + Fh + Sulfide		0	0.379	Cells + Fh + Sulfide		0	0.0129387	Cells + Sulfide		0	0.0175346	Cells + Fh + Sulfide		2nd	20	Replicate 1	OD600 = 0.072	Cells + Fh + HS	0
9	3.57	Cells + Fh + Sulfide		3	0.648	Cells + Fh + Sulfide		0	0.013206	Cells + Sulfide		3	0.0123703	Cells + Fh + Sulfide		2nd	25	Replicate 1	OD600 = 0.072	Cells + Fh + HS	0
12	3.69	Cells + Fh + Sulfide		6	0.956	Cells + Fh + Sulfide		3	0.012993	Cells + Fh + Sulfide		6	0.0099683	Cells + Fh + Sulfide		3rd	2	Replicate 1	OD600 = 0.072	Cells + Fh + HS	32.351
12	3.68	Cells + Fh + Sulfide		9	1.183	Cells + Fh + Sulfide		3	0.0112791	Cells + Fh + Sulfide		9	0.0135713	Cells + Fh + Sulfide		3rd	5	Replicate 1	OD600 = 0.072	Cells + Fh + HS	26.054
12	3.72	Cells + Fh + Sulfide		12	1.285	Cells + Fh + Sulfide		3	0.0115719	Cells + Fh + Sulfide		12	0.016814	Cells + Fh + Sulfide		3rd	10	Replicate 1	OD600 = 0.072	Cells + Fh + HS	17.478
0	3.33	Killed Cells + Fh + Sulfide		0	0.08	Killed Cells + Fh + Sulfide		3	0.0382794	Killed Cells + Fh + Sulfide		0	0.0142919	Killed Cells + Fh + Sulfide		3rd	15	Replicate 1	OD600 = 0.072	Cells + Fh + HS	4.505
0	3.35	Killed Cells + Fh + Sulfide		3	0.175	Killed Cells + Fh + Sulfide		3	0.0397215	Killed Cells + Fh + Sulfide		3	0.0344687	Killed Cells + Fh + Sulfide		3rd	20	Replicate 1	OD600 = 0.072	Cells + Fh + HS	3.8
0	3.29	Killed Cells + Fh + Sulfide		6	0.275	Killed Cells + Fh + Sulfide		3	0.0396555	Killed Cells + Fh + Sulfide		6	0.028824	Killed Cells + Fh + Sulfide		3rd	25	Replicate 1	OD600 = 0.072	Cells + Fh + HS	0
3	3.35	Killed Cells + Fh + Sulfide		9	0.353	Killed Cells + Fh + Sulfide		3	0.0116769	Cells + Fh		9	0.0214979	Killed Cells + Fh + Sulfide		1st	2	Replicate 2	OD600 = 0.072	Cells + Fh + HS	39.57
3	3.29	Killed Cells + Fh + Sulfide		12	0.432	Killed Cells + Fh + Sulfide		3	0.0116349	Cells + Fh		12	0.0234195	Killed Cells + Fh + Sulfide		1st	5	Replicate 2	OD600 = 0.072	Cells + Fh + HS	9.173
3	3.29	Killed Cells + Fh + Sulfide		0	0.08	Killed Cells + Fh + Sulfide		3	0.0115164	Cells + Fh		0	0.015613	Killed Cells + Fh + Sulfide		1st	10	Replicate 2	OD600 = 0.072	Cells + Fh + HS	4.777
6	3.37	Killed Cells + Fh + Sulfide		3	0.174	Killed Cells + Fh + Sulfide		3	0	Cells + Sulfide		3	0.0309858	Killed Cells + Fh + Sulfide		1st	15	Replicate 2	OD600 = 0.072	Cells + Fh + HS	0
6	3.38	Killed Cells + Fh + Sulfide		6	0.28	Killed Cells + Fh + Sulfide		3	0.0118188	Cells + Sulfide		6	0.0174145	Killed Cells + Fh + Sulfide		1st	20	Replicate 2	OD600 = 0.072	Cells + Fh + HS	6.839
6	3.34	Killed Cells + Fh + Sulfide		9	0.349	Killed Cells + Fh + Sulfide		3	0.0125037	Cells + Sulfide		9	0.038432	Killed Cells + Fh + Sulfide		1st	25	Replicate 2	OD600 = 0.072	Cells + Fh + HS	3.203
9	3.38	Killed Cells + Fh + Sulfide		12	0.425	Killed Cells + Fh + Sulfide		6	0.0120531	Cells + Fh + Sulfide		12	0.0302652	Killed Cells + Fh + Sulfide		2nd	2	Replicate 2	OD600 = 0.072	Cells + Fh + HS	39.244
9	3.35	Killed Cells + Fh + Sulfide		0	0.086	Killed Cells + Fh + Sulfide		6	0.0123924	Cells + Fh + Sulfide		0	0.0172944	Killed Cells + Fh + Sulfide		2nd	5	Replicate 2	OD600 = 0.072	Cells + Fh + HS	22.418
9	3.31	Killed Cells + Fh + Sulfide		3	0.173	Killed Cells + Fh + Sulfide		6	0.0123633	Cells + Fh + Sulfide		3	0.0337481	Killed Cells + Fh + Sulfide		2nd	10	Replicate 2	OD600 = 0.072	Cells + Fh + HS	13.407
12	3.38	Killed Cells + Fh + Sulfide		6	0.292	Killed Cells + Fh + Sulfide		6	0.078225	Killed Cells + Fh + Sulfide		6	0.020417	Killed Cells + Fh + Sulfide		2nd	15	Replicate 2	OD600 = 0.072	Cells + Fh + HS	10.367
12	3.36	Killed Cells + Fh + Sulfide		9	0.316	Killed Cells + Fh + Sulfide		6	0.077778	Killed Cells + Fh + Sulfide		9	0.0315863	Killed Cells + Fh + Sulfide		2nd	20	Replicate 2	OD600 = 0.072	Cells + Fh + HS	7.925
12	3.37	Killed Cells + Fh + Sulfide		12	0.43	Killed Cells + Fh + Sulfide		6	0.0755583	Killed Cells + Fh + Sulfide		12	0.0329074	Killed Cells + Fh + Sulfide		2nd	25	Replicate 2	OD600 = 0.072	Cells + Fh + HS	12.81
0	3.39	Cells + Fh		0	0.353	Cells + Fh		6	0	Cells + Fh		0	0.0027623	Cells + Fh		3rd	2	Replicate 2	OD600 = 0.072	Cells + Fh + HS	39.054
0	3.29	Cells + Fh		3	0.333	Cells + Fh		6	0.0153453	Cells + Fh		3	0.0043236	Cells + Fh		3rd	5	Replicate 2	OD600 = 0.072	Cells + Fh + HS	21.576
0	3.3	Cells + Fh		6	0.306	Cells + Fh		6	0.0111681	Cells + Fh		6	0	Cells + Fh		3rd	10	Replicate 2	OD600 = 0.072	Cells + Fh + HS	8.549
3	3.37	Cells + Fh		9	0.305	Cells + Fh		6	0.0114909	Cells + Sulfide		9	0.0049241	Cells + Fh		3rd	15	Replicate 2	OD600 = 0.072	Cells + Fh + HS	0
3	3.34	Cells + Fh		12	0.268	Cells + Fh		6	0.013308	Cells + Sulfide		12	0	Cells + Fh		3rd	20	Replicate 2	OD600 = 0.072	Cells + Fh + HS	0.624
3	3.33	Cells + Fh		0	0.393	Cells + Fh		6	0.0113217	Cells + Sulfide		0	0.0026422	Cells + Fh		3rd	25	Replicate 2	OD600 = 0.072	Cells + Fh + HS	0
6	3.36	Cells + Fh		3	0.246	Cells + Fh		9	0.0137406	Cells + Fh + Sulfide		3	0.0040834	Cells + Fh		1st	2	Replicate 1	OD600 = 0.072	Killed Cells + Fh + HS	35.65
6	3.41	Cells + Fh		6	0.309	Cells + Fh		9	0.0118704	Cells + Fh + Sulfide		6	0	Cells + Fh		1st	5	Replicate 1	OD600 = 0.072	Killed Cells + Fh + HS	33.654
6	3.36	Cells + Fh		9	0.301	Cells + Fh		9	0.0133128	Cells + Fh + Sulfide		9	0.001201	Cells + Fh		1st	10	Replicate 1	OD600 = 0.072	Killed Cells + Fh + HS	24.752
9	3.36	Cells + Fh		12	0.281	Cells + Fh		9	0.105041	Killed Cells + Fh + Sulfide		12	0.0004804	Cells + Fh		1st	15	Replicate 1	OD600 = 0.072	Killed Cells + Fh + HS	20.084
9	3.39	Cells + Fh		0	0.365	Cells + Fh		9	0.103975	Killed Cells + Fh + Sulfide		0	0.0050442	Cells + Fh		1st	20	Replicate 1	OD600 = 0.072	Killed Cells + Fh + HS	16.664
9	3.41	Cells + Fh		3	0.358	Cells + Fh		9	0.111238	Killed Cells + Fh + Sulfide		3	0.003603	Cells + Fh		1st	25	Replicate 1	OD600 = 0.072	Killed Cells + Fh + HS	13.57
12	3.44	Cells + Fh		6	0.32	Cells + Fh		9	0.0115623	Cells + Fh		6	0	Cells + Fh		2nd	2	Replicate 1	OD600 = 0.072	Killed Cells + Fh + HS	25.457
12	3.44	Cells + Fh		9	0.325	Cells + Fh		9	0.0115845	Cells + Fh		9	0.003603	Cells + Fh		2nd	5	Replicate 1	OD600 = 0.072	Killed Cells + Fh + HS	30.94
12	3.41	Cells + Fh		12	0.258	Cells + Fh		9	0.0112488	Cells + Fh		12	0	Cells + Fh		2nd	10	Replicate 1	OD600 = 0.072	Killed Cells + Fh + HS	27.9
0	3.27	Cells + Sulfide		0	0.002	Cells + Sulfide		9	0.0114456	Cells + Sulfide		0	0.043236	Cells + Sulfide		2nd	15	Replicate 1	OD600 = 0.072	Killed Cells + Fh + HS	26.434
0	3.26	Cells + Sulfide		3	0.005	Cells + Sulfide		9	0.0111579	Cells + Sulfide		3	0.121541	Cells + Sulfide		2nd	20	Replicate 1	OD600 = 0.072	Killed Cells + Fh + HS	24.1
0	3.26	Cells + Sulfide		6	0.007	Cells + Sulfide		9	0.011847	Cells + Sulfide		6	0.186275	Cells + Sulfide		2nd	25	Replicate 1	OD600 = 0.072	Killed Cells + Fh + HS	17.261
3	3.38	Cells + Sulfide		9	0.011	Cells + Sulfide		9	0.0123972	Cells + Fh + Sulfide		9	0.267703	Cells + Sulfide		3rd	2	Replicate 1	OD600 = 0.072	Killed Cells + Fh + HS	38.973
3	3.24	Cells + Sulfide		12	0.009	Cells + Sulfide		12	0.0122229	Cells + Fh + Sulfide		12	0.342645	Cells + Sulfide		3rd	5	Replicate 1	OD600 = 0.072	Killed Cells + Fh + HS	41.036
3	3.25	Cells + Sulfide		0	0.005	Cells + Sulfide		12	0.0129579	Cells + Fh + Sulfide		0	0.045638	Cells + Sulfide		3rd	10	Replicate 1	OD600 = 0.072	Killed Cells + Fh + HS	37.887
6	3.33	Cells + Sulfide		3	0.007	Cells + Sulfide		12	0.163558	Killed Cells + Fh + Sulfide		3	0.124544	Cells + Sulfide		3rd	15	Replicate 1	OD600 = 0.072	Killed Cells + Fh + HS	33.274
6	3.32	Cells + Sulfide		6	0.009	Cells + Sulfide		12	0.189823	Killed Cells + Fh + Sulfide		6	0.186755	Cells + Sulfide		3rd	20	Replicate 1	OD600 = 0.072	Killed Cells + Fh + HS	30.831
6	3.29	Cells + Sulfide		9	0.01	Cells + Sulfide		12	#N/A	Killed Cells + Fh + Sulfide		9	0.269624	Cells + Sulfide		3rd	25	Replicate 1	OD600 = 0.072	Killed Cells + Fh + HS	19.161
9	3.38	Cells + Sulfide		12	0.008	Cells + Sulfide		12	0.01368	Cells + Fh		12	0.350572	Cells + Sulfide		1st	2	Replicate 2	OD600 = 0.072	Killed Cells + Fh + HS	40.764
9	3.32	Cells + Sulfide		0	0.004	Cells + Sulfide		12	0.0120168	Cells + Fh		0	0.0421551	Cells + Sulfide		1st	5	Replicate 2	OD600 = 0.072	Killed Cells + Fh + HS	33.816
9	3.39	Cells + Sulfide		3	0.005	Cells + Sulfide		12	0.0130533	Cells + Fh		3	0.128987	Cells + Sulfide		1st	10	Replicate 2	OD600 = 0.072	Killed Cells + Fh + HS	28.714
12	3.41	Cells + Sulfide		6	0.005	Cells + Sulfide		12	0.0117654	Cells + Sulfide		6	0.209334	Cells + Sulfide		1st	15	Replicate 2	OD600 = 0.072	Killed Cells + Fh + HS	26.543
12	3.44	Cells + Sulfide		9	0.01	Cells + Sulfide		12	0.0112134	Cells + Sulfide		9	0.275149	Cells + Sulfide		1st	20	Replicate 2	OD600 = 0.072	Killed Cells + Fh + HS	35.825
12	3.32	Cells + Sulfide		12	0.008	Cells + Sulfide		12	0.0120756	Cells + Sulfide		12	0.350812	Cells + Sulfide		1st	25	Replicate 2	OD600 = 0.072	Killed Cells + Fh + HS	19.758
																2nd	2	Replicate 2	OD600 = 0.072	Killed Cells + Fh + HS	45.595
																2nd	5	Replicate 2	OD600 = 0.072	Killed Cells + Fh + HS	35.228
																2nd	10	Replicate 2	OD600 = 0.072	Killed Cells + Fh + HS	40.439
																2nd	15	Replicate 2	OD600 = 0.072	Killed Cells + Fh + HS	28.28
																2nd	20	Replicate 2	OD600 = 0.072	Killed Cells + Fh + HS	23.503
																2nd	25	Replicate 2	OD600 = 0.072	Killed Cells + Fh + HS	25.566
																3rd	2	Replicate 2	OD600 = 0.072	Killed Cells + Fh + HS	40.683
																3rd	5	Replicate 2	OD600 = 0.072	Killed Cells + Fh + HS	38.132
																3rd	10	Replicate 2	OD600 = 0.072	Killed Cells + Fh + HS	32.269
																3rd	15	Replicate 2	OD600 = 0.072	Killed Cells + Fh + HS	35.363
																3rd	20	Replicate 2	OD600 = 0.072	Killed Cells + Fh + HS	28.524
																3rd	25	Replicate 2	OD600 = 0.072	Killed Cells + Fh + HS	25.322

## Sheet: Extended Figure 3
gene	locus	index	category	gene_cluster	start	end	strand
dsrA	DA_298	298	dsr-related	dsrABD	342974	344251	1
dsrB	DA_299	299	dsr-related	dsrABD	344326	345456	1
dsrD	DA_300	300	dsr-related	dsrABD	345481	345711	1
qmoC	DA_1484	1484	dsr-related	aprAB-qmoABC	1717442	1718635	-1
qmoB	DA_1485	1485	dsr-related	aprAB-qmoABC	1718791	1721049	-1
qmoA	DA_1486	1486	dsr-related	aprAB-qmoABC	1721056	1722315	-1
aprA	DA_1487	1487	dsr-related	aprAB-qmoABC	1722621	1724636	-1
aprB	DA_1488	1488	dsr-related	aprAB-qmoABC	1724711	1725139	-1
dsrC	DA_2065	2065	dsr-related	dsrC	2365525	2365845	1
dsrM	DA_2329	2329	dsr-related	dsrMKJOP	2674511	2675569	1
dsrK	DA_2330	2330	dsr-related	dsrMKJOP	2675619	2677265	1
dsrJ	DA_2331	2331	dsr-related	dsrMKJOP	2677269	2677652	1
dsrO	DA_2332	2332	dsr-related	dsrMKJOP	2677654	2678469	1
dsrP	DA_2333	2333	dsr-related	dsrMKJOP	2678481	2679650	1
OmcS-like 6x	DA_402	402	MHCs	gc1	468410	469705	-1
OmcS-like 6x	DA_403	403	MHCs	gc1	470176	471483	-1
OmcA-like 10x	DA_409	409	MHCs	gc7	478628	480955	-1
MHC 8x	DA_755	755	MHCs	gc2	892976	894415	-1
OmcS-like 5x	DA_756	756	MHCs	gc2	894434	895510	-1
hyp	DA_757	757	MHCs	gc2	895529	896494	-1
MtrA-like 16x	DA_758	758	MHCs	gc2	896515	897702	-1
OmcS-like 5x	DA_765	765	MHCs	gc3	906476	907516	-1
MHC 12x	DA_785	785	MHCs	gc4	931848	934904	-1
MtrA-like 9x	DA_2136	2136	MHCs	gc5	2446546	2448930	1
porin	DA_2137	2137	MHCs	gc5	2448930	2450252	1
OmaC-like 7x	DA_2138	2138	MHCs	gc5	2450249	2450839	1
MHC 8x	DA_2139	2139	MHCs	gc5	2450854	2451963	1
MHC 6x	DA_2140	2140	MHCs	gc5	2451960	2453054	1
CbcL-like 3x	DA_2141	2141	MHCs	gc5	2453044	2454792	1
porin	DA_2299	2299	MHCs	gc6	2641258	2642688	1
OmaC-like 10x	DA_2300	2300	MHCs	gc6	2642773	2643696	1
OmcC-like 8x	DA_2301	2301	MHCs	gc6	2643771	2644889	1
pilB	DA_837	837	pil	pil1	996035	998263	-1
pilC	DA_872	872	pil	pil2	1031194	1032402	-1
pilT	DA_1080	1080	pil	pil3	1279219	1280301	-1
pilY1	DA_2309	2309	pil	pil4	2654015	2658733	-1
pilX	DA_2310	2310	pil	pil4	2658768	2659472	-1
pilV	DA_2311	2311	pil	pil4	2659484	2659951	-1
pilW	DA_2312	2312	pil	pil4	2659948	2660652	-1
fimT	DA_2313	2313	pil	pil4	2660697	2661257	-1
pilA	DA_2314	2314	pil	pil4	2661893	2662477	1
pilP	DA_2341	2341	pil	pil5	2690914	2691468	-1
pilO	DA_2342	2342	pil	pil5	2691475	2692119	-1
pilN	DA_2343	2343	pil	pil5	2692116	2692685	-1
pilM	DA_2344	2344	pil	pil5	2692695	2693813	-1
pilD	DA_2361	2361	pil	pil6	2712406	2713218	1
pilQ	DA_2418	2418	pil	pil7	2775837	2777381	1
tadD	DA_773	773	tad	tad	919885	920571	-1
tadC	DA_774	774	tad	tad	920578	921495	-1
tadB	DA_775	775	tad	tad	921497	922414	-1
cpaF	DA_776	776	tad	tad	922436	923731	-1
cpaE	DA_777	777	tad	tad	923813	925039	-1
cpaC	DA_778	778	tad	tad	925032	926252	-1
cpaB	DA_779	779	tad	tad	926249	927127	-1
tadG	DA_780	780	tad	tad	927241	927807	-1
flp	DA_781	781	tad	tad	927804	928007	-1

## Sheet: Extended Data Figure 4
z-score	FeSoxFeR	FeSoxFeR.1	FeSoxFeR.2	FeSoxFeR.3	SoxFeR	SoxFeR.1	SoxFeR.2	SoxFeR.3	FoxFeR	FoxFeR.1	FoxFeR.2	FoxFeR.3	SoxNR	SoxNR.1	SoxNR.2	SoxNR.3	Sdisp	Sdisp.1	Sdisp.2	Sdisp.3
DA_402	1.00693	1.41308	1.3692	1.38031	0.737682	0.816873	0.76105	0.837525	0.166475	0.113252	0.0540234	0.0249014	-1.27537	-1.21596	-1.21669	-1.26804	-0.811877	-1.00888	-0.82577	-1.05871
DA_409	1.05391	1.54232	1.50084	1.35032	0.612653	0.730039	0.643895	0.782337	0.110396	0.0378742	0.0501881	0.0207127	-1.346	-1.26917	-1.19291	-1.44156	-0.863366	-0.87713	-0.712303	-0.733043
DA_765	0.70912	1.20065	1.16877	1.24287	0.132077	0.3085	0.17501	0.170537	0.811716	0.769097	0.725526	0.623318	-1.69663	-1.62763	-1.64671	-1.76494	-0.236998	-0.380817	-0.246722	-0.436741
DA_2139	1.19112	0.564847	0.375344	-0.0301239	0.828147	0.576944	0.62352	0.644263	0.871715	1.02798	0.87266	0.914203	-1.54487	-1.62675	-1.6993	-1.74611	-0.649742	-0.500171	-0.319022	-0.374659
DA_403	1.20593	1.42385	1.40835	1.45138	0.674606	0.738026	0.739281	0.787631	0.0899435	0.0608246	-0.0254336	0.0165373	-1.03635	-1.06824	-1.14686	-1.17085	-1.10969	-1.09605	-0.854059	-1.08882
DA_785	0.525516	1.36602	1.34681	1.45804	-0.0379517	0.341099	0.121679	0.132134	0.946156	0.859233	0.767219	0.616295	-1.42947	-1.39341	-1.42846	-1.48785	-0.500438	-0.731557	-0.563378	-0.907698
DA_755	0.306246	1.09546	1.17502	1.42227	0.114761	0.551152	0.340423	0.255617	0.979972	0.951292	0.895283	0.814186	-1.3137	-1.2483	-1.55248	-1.30511	-0.80938	-0.72683	-0.990157	-0.955725
DA_756	0.359251	0.953565	1.00902	1.26152	0.14723	0.601647	0.280327	0.233422	1.04739	1.01523	1.026	0.971291	-1.24071	-1.03906	-1.66018	-1.26426	-0.992445	-0.755194	-0.60716	-1.34689
DA_758	0.54437	1.03115	1.0621	1.20215	0.163417	0.499079	0.205941	0.313664	1.06199	0.958958	0.962438	0.894114	-1.66733	-1.41699	-1.2192	-1.28744	-0.559497	-1.19157	-0.772139	-0.785209
DA_2141	1.39448	0.618408	0.358372	-0.143781	0.694625	0.679116	0.721279	0.970391	0.817332	0.807682	0.706979	0.725627	-1.64817	-1.57127	-1.62261	-1.78219	-0.540732	-0.439695	-0.454452	-0.291405
DA_2140	1.3057	0.654927	0.458027	-0.169311	0.720352	0.591977	0.592037	0.689533	0.934524	1.02053	0.796905	0.860847	-1.53249	-1.56533	-1.58921	-1.82433	-0.64377	-0.480555	-0.469924	-0.350438
DA_2138	1.2711	0.663283	0.305127	-0.098008	0.977007	0.505676	0.507892	0.588559	0.965511	0.993029	0.958864	1.04485	-1.48858	-1.29958	-1.55496	-1.72582	-0.804416	-0.794722	-0.545177	-0.469628
DA_2136	1.04722	0.695567	0.541555	0.255642	0.88136	0.658421	0.719278	0.689957	0.730511	0.717699	0.602806	0.644506	-1.83886	-1.75551	-1.80594	-1.72936	-0.345411	-0.110159	-0.340389	-0.258899

## Sheet: Extended Data Figure 5
Extended Data Figure 5a
OmcS FHSGGVAECEGCHTMHNSLGGAV-MNSA-TAQFTTGPMLLQGATQSSSCLNCHQH-----------AGDT
DA_402 AATGIIGQCADCHTMHNSEQGQQVAVRGLGGEETGGGAIM-N-LLRMDCIACHAQDPSGPKIAVLDGGSA
OmcS GPSSYHISTAEADMPAGTAPLQMTPGGDFGWVKKTYTWNVRGLNTSEGERKGHNIVAGDYNYVADTTLTT
DA_402 VPQVYHGDTTD--L----------AGGN-----------FRHL-AEGGARKGHNVVD--LFDTDPQNSGN
OmcS APGGTYPANQ------LHCS---SCHDPHGKY-RRFVDGS----IATTGLPIKNSGSYQNSNDPTAWGAV
DA_402 APGDLRNMTQGHNFEMLTCAGAKGCHGTRSQALQSYQDGEDNITIERVGIAA-VSGAHHQSFD----GAK
OmcS GAYRILGGTGYQP-KSLSGSYAFAN-----------------------------------------QVPA
DA_402 EPEQIGAGEGFHDGTHLASSYRFLRGLKGYGNETDRWQNVNAGSHNEYYGSTNTIGSDTATGCNRCHVPQ
OmcS AVAPSTYNRTE--ATTQTRVAYGQGMSEWCANCHTDIHNSA---------YPTNLRHPAGNGAKFGATIA
DA_402 AGYDGSQGRSARFALESTIAIPNQSMSGLCITCHGNFHSSGGGDIASNGASGAFLRHPSDY----VIPNR
OmcS GLYNSYKKSGDLTGTQASAYLSLAPFEEGTADYTVLKGHAKIDDTAL------TGADATSNVNCLSCHRA
DA_402 GEYAAYT---------------------------EYNITAPVARPTLYTEASSNVTAGTDMVMCLSCHQA
OmcS HASGFDSMTRFNLAYEFTTIADASGNSIYGTDPNTSSLQGRSVNEMTAAYYGRTADKFAPYQRALCNKCH
DA_402 HATPYDGMLRFDYADMVAGDFDSSGGL------------------------------------VGCMACH
OmcS AKD---------------
DA_402 TTKGDAGGLKAHTPGDGF

[truncated: 1 more sheets: Extended Data Figure 6]
